# Supplementary material for: Changes and sex- and age-related differences in the expression of drug metabolizing enzymes in a KRAS-mutant mouse model of lung cancer
Source: PeerJ. 2020 Nov 18;8:e10182. doi: 10.7717/peerj.10182 (PMC7680056; doi:10.7717/peerj.10182)
Supplement: Supplemental Information 8 [file peerj-08-10182-s008.zip]

Archive with 69 entries (57 files):
- spss and raw data/
- spss and raw data/operational process/
- spss and raw data/operational process/datas/
- spss and raw data/operational process/datas/activty/
- spss and raw data/operational process/datas/activty/10 weeks- female WT and KRAS compare.sav
- spss and raw data/operational process/datas/activty/10 weeks- male WT and KRAS compare.sav
- spss and raw data/operational process/datas/activty/15 weeks- female WT and KRAS compare.sav
- spss and raw data/operational process/datas/activty/15 weeks- male WT and KRAS compare.sav
- spss and raw data/operational process/datas/activty/20 weeks- female WT and KRAS compare.sav
- spss and raw data/operational process/datas/activty/20 weeks- male WT and KRAS compare.sav
- spss and raw data/operational process/datas/activty/26 weeks- female WT and KRAS compare.sav
- spss and raw data/operational process/datas/activty/26 weeks- male WT and KRAS compare.sav
- spss and raw data/operational process/datas/activty/5 weeks- female WT and KRAS compare.sav
- spss and raw data/operational process/datas/activty/5 weeks- male WT and KRAS compare.sav
- spss and raw data/operational process/datas/activty/compare with 5 weeks/
- spss and raw data/operational process/datas/activty/compare with 5 weeks/compare with 5 weeks age -Female KRAS.sav
- spss and raw data/operational process/datas/activty/compare with 5 weeks/compare with 5 weeks age -female WT.sav
- spss and raw data/operational process/datas/activty/compare with 5 weeks/compare with 5 weeks age -male KRAS.sav
- spss and raw data/operational process/datas/activty/compare with 5 weeks/compare with 5 weeks age -male WT.sav
- spss and raw data/operational process/datas/protein amount/
- spss and raw data/operational process/datas/protein amount/10 weeks- Female WT and KRAS compare.sav
- spss and raw data/operational process/datas/protein amount/10 weeks- male WT and KRAS compare.sav
- spss and raw data/operational process/datas/protein amount/15 weeks- Female WT and KRAS compare.sav
- spss and raw data/operational process/datas/protein amount/15 weeks- male WT and KRAS compare.sav
- spss and raw data/operational process/datas/protein amount/20 weeks- female WT and KRAS compare.sav
- spss and raw data/operational process/datas/protein amount/20 weeks- male WT and KRAS compare.sav
- spss and raw data/operational process/datas/protein amount/26 weeks- female WT and KRAS compare.sav
- spss and raw data/operational process/datas/protein amount/26 weeks- male WT and KRAS compare.sav
- spss and raw data/operational process/datas/protein amount/5 weeks- Female WT and KRAS compare.sav
- spss and raw data/operational process/datas/protein amount/5 weeks- male WT and KRAS compare.sav
- spss and raw data/operational process/datas/protein amount/Compare with 5 weeks/
- spss and raw data/operational process/datas/protein amount/Compare with 5 weeks/female KRAS -different age points compare with 5 weeks.sav
- spss and raw data/operational process/datas/protein amount/Compare with 5 weeks/female WT -different age points compare with 5 weeks.sav
- spss and raw data/operational process/datas/protein amount/Compare with 5 weeks/male KRAS -different age points compare with 5 weeks.sav
- spss and raw data/operational process/datas/protein amount/Compare with 5 weeks/male WT -different age points compare with 5 weeks.sav
- spss and raw data/operational process/results/
- spss and raw data/operational process/results/Protein amount/
- spss and raw data/operational process/results/Protein amount/10 weeks-Female mice between WT and KRAS  compare.spv
- spss and raw data/operational process/results/Protein amount/10 weeks-male mice between WT and KRAS  compare.spv
- spss and raw data/operational process/results/Protein amount/15 weeks-Female mice between WT and KRAS  compare.spv
- spss and raw data/operational process/results/Protein amount/15 weeks-male mice between WT and KRAS  compare.spv
- spss and raw data/operational process/results/Protein amount/20 weeks-female mice between WT and KRAS  compare.spv
- spss and raw data/operational process/results/Protein amount/20 weeks-male mice between WT and KRAS  compare.spv
- spss and raw data/operational process/results/Protein amount/26 weeks-female mice between WT and KRAS  compare.spv
- spss and raw data/operational process/results/Protein amount/26 weeks-male mice between WT and KRAS  compare.spv
- spss and raw data/operational process/results/Protein amount/5 weeks-Female mice between WT and KRAS  compare.spv
- spss and raw data/operational process/results/Protein amount/5 weeks-male mice between WT and KRAS  compare.spv
- spss and raw data/operational process/results/Protein amount/Compare with 5 weeks/
- spss and raw data/operational process/results/Protein amount/Compare with 5 weeks/female KRAS mice -different age points comparing with 5 weeks.spv
- spss and raw data/operational process/results/Protein amount/Compare with 5 weeks/female WTmice -different age points comparing with 5 weeks.spv
- spss and raw data/operational process/results/Protein amount/Compare with 5 weeks/male KRAS mice -different age points comparing with 5 weeks.spv
- spss and raw data/operational process/results/Protein amount/Compare with 5 weeks/male WT mice -different age points comparing with 5 weeks.spv
- spss and raw data/operational process/results/activity/
- spss and raw data/operational process/results/activity/10 weeks- male WT and kras compare.spv
- spss and raw data/operational process/results/activity/10 weeks-female WT and kras compare.spv
- spss and raw data/operational process/results/activity/15 week female WT and kras compare.spv
- spss and raw data/operational process/results/activity/15 weeks- male WT and kras compare.spv
- spss and raw data/operational process/results/activity/20 week female WT and kras compare.spv
- spss and raw data/operational process/results/activity/20 weeks- male WT and kras compare.spv
- spss and raw data/operational process/results/activity/26 Weeks female WT and kras compare.spv
- spss and raw data/operational process/results/activity/26 weeks- male WT and kras compare.spv
- spss and raw data/operational process/results/activity/5 weeks- male WT and kras compare.spv
- spss and raw data/operational process/results/activity/5 weeks-female WT and kras compare.spv
- spss and raw data/operational process/results/activity/Compare to 5 weeks/
- spss and raw data/operational process/results/activity/Compare to 5 weeks/compare to 5 weeks-female KRAS mice.spv
- spss and raw data/operational process/results/activity/Compare to 5 weeks/compare to 5 weeks-female WT mice.spv
- spss and raw data/operational process/results/activity/Compare to 5 weeks/compare to 5 weeks-male KRAS mice.spv
- spss and raw data/operational process/results/activity/Compare to 5 weeks/compare to 5 weeks-male WT mice.spv
- spss and raw data/raw data and spss results.xlsx
