# Supplementary material for: Changes and sex- and age-related differences in the expression of drug metabolizing enzymes in a KRAS-mutant mouse model of lung cancer
Source: PeerJ. 2020 Nov 18;8:e10182. doi: 10.7717/peerj.10182 (PMC7680056; doi:10.7717/peerj.10182)
Supplement: Supplemental Information 8 [file peerj-08-10182-s008.zip › spss and raw data/raw data and spss results.xlsx]

## Sheet: enzyme activity-raw data
name	Cyp2e1	Cyp3a11	Sult1a1	Sult1d1	Ugt1a9
5wc57-female -liver1	847.995	290.988	54.4054	1.81816	598.335
5wc57-female -liver2	1129.32	203.258	71.0605	1.34659	442.76
5wc57-female -liver3	581.604	164.875	32.4939	0.204357	710.034
5wc57-female -liver4	518.43	173.528	21.6147	0.266053	515.093
5wc57-female -liver5	252.436	200.352	24.5735	0.274139	560.481
10wc57-female -liver1	376.155	365.955	18.954	0.353974	488.943
10wc57-female -liver2	633.886	106.043	26.9003	0.674946	334.921
10wc57-female -liver3	346.823	97.957	24.8325	0.572951	378.643
10wc57-female -liver4	697.453	125.444	20.8875	0.501945	332.035
10wc57-female -liver5	698.133	199.625	26.0595	0.392727	484.75
15wc57-female -liver1	251.347	211.76	100.514	3.44625	179.08
15wc57-female -liver2	72.3448	285.932	69.021	0.703948	99.6654
15wc57-female -liver3	335.127	151.645	91.6435	1.71473	81.7236
15wc57-female -liver4	445.847	154.236	94.6465	1.40304	142.727
15wc57-female -liver5	207.629	234.139	105.785	2.43371	161.999
20wc57-female -liver1	375.57	155.306	25.5271	0.699717	427.719
20wc57-female -liver2	674.912	224.875	17.484	0.424204	413.505
20wc57-female -liver3	47.0573	406.25	16.0381	0.347538	166.332
20wc57-female -liver4	684.64	425.789	15.9481	0.406084	426.888
20wc57-female -liver5	443.659	446.663	20.9202	0.511688	230.746
26wc57-female -liver1	365.053	519.1	68.1749	1.93337	356.763
26wc57-female -liver2	774.304	670.452	69.2982	3.58762	485.519
26wc57-female -liver3	944.718	632.468	55.943	1.09436	423.5
26wc57-female -liver4	627.755	396.919	75.8059	2.1248	477.101
26wc57-female -liver5	230.069	763.022	22.915	0.764607	90.2014
5wc57-male -liver1	370.67	341.413	35.5536	0.801073	1251.72
5wc57-male -liver2	569.26	301.619	28.9781	0.481445	740.674
5wc57-male -liver3	687.182	251.697	23.1253	0.418245	628.79
5wc57-male -liver4	678.562	192.035	23.9282	0.505555	854.816
5wc57-male -liver5	978.345	258.67	31.2379	0.838479	1537.18
10wc57-male -liver1	712.294	161.187	19.4793	0.31195	1225.38
10wc57-male -liver2	346.346	356.142	22.8094	0.458434	470.181
10wc57-male -liver3	498.741	198.803	23.1388	0.200406	940.517
10wc57-male -liver4	817.741	223.158	25.5922	0.281027	605.762
10wc57-male -liver5	517.929	140.469	16.3048	0.61629	720.571
15wc57-male -liver1	397.607	49.0209	56.4025	0.473312	587.288
15wc57-male -liver2	261.838	522.219	44.8611	0.870721	455.153
15wc57-male -liver3	201.681		45.1357	0.57956	142.486
15wc57-male -liver4	806.692	654.139	77.2823	1.7267	359.268
15wc57-male -liver5	863.075	1297.31	102.417	1.34341	261.23
20wc57-male -liver1	452.566	414.395	15.2757	0.251413	238.2
20wc57-male -liver2	154.172	645.942	8.41745	0.0882248	123.393
20wc57-male -liver3	673.776	328.296	9.24834		351.466
20wc57-male -liver4	169.79	513.137	7.11977	0.0170947	198.951
20wc57-male -liver5	295.29	663.92	38.247	0.0641905	214.689
26wc57-male -liver1	471.254	689.626	15.3153	0.307054	79.3842
26wc57-male -liver2	257.116	1033.95	26.87	0.460895	100.043
26wc57-male -liver3	788.819		12.7639	0.753969	672.385
26wc57-male -liver4	701.694	266.941	37.031	0.671717	469.885
26wc57-male -liver5	505.433	308.151	8.2215	0.0682659	825.549
5wkras-female -liver1	907.543	131.651	26.6768	0.180204	350.965
5wkras-female -liver2	624.375	272.573	51.2255	1.15268	739.125
5wkras-female -liver3	537.438	252.125	44.1754	0.53187	550.325
5wkras-female -liver4	550.563	246.749	29.0883	0.165452	288.573
5wkras-female -liver5	1029.79	202.943	76.9119	0.697841	836.234
10wkras-female -liver1	333.693	756.278	26.4648	1.12149	293.777
10wkras-female -liver2	368.108	221.223	4.08676	0.145284	829.032
10wkras-female -liver3	213.092	198.873	25.6138	0.209142	509.376
10wkras-female -liver4	711.93	94.3895	3.83128	0.131757	21.7803
10wkras-female -liver5	337.531	123.882	0.237746	0.0628681	31.8645
15wkras-female -liver1	584.558	447.615		1.15795	537.308
15wkras-female -liver2	420.742	403.818	79.5705	1.90023	231.878
15wkras-female -liver3	640.564	417.025	30.1095	0.648206	250.176
15wkras-female -liver4	233.082	736.132	15.1022	2.30014	423.512
20wkras-female -liver1	540.84	537.533	113.933	1.87628	643.371
20wkras-female -liver2	544.796	571.249	48.8936	0.711453	641.464
20wkras-female -liver3	863.671	346.823	37.2607	0.296321	856.454
26wkras-female -liver1	1132.08	424.253	54.2379	0.323835	366.284
26wkras-female -liver2	1383.9		97.4939	0.75482	1157.14
26wkras-female -liver3	598.104	904.878	41.6245	0.946282	183.135
5wkras-male -liver1	943.931	379.865	27.5702	0.850088	573.531
5wkras-male -liver2	844.143	913.268	37.7392	1.15681	619.778
5wkras-male -liver3	765.449	666.705	22.9766	0.734955	816.302
5wkras-male -liver4	709.125	380.994	30.1225	0.735118	461.687
5wkras-male -liver5	741.14	549.242	16.0062	0.103495	821.161
10wkras-male -liver1	270.463	619.215	23.1227	0.45856	156.64
10wkras-male -liver2	239.102	741.637	32.0927	0.498265	479.508
10wkras-male -liver3	794.281	500.153	11.1624	0.0988259	802.807
10wkras-male -liver4	597.347	97.6983	16.0158	0.243317	288.499
10wkras-male -liver5	603.406	116.185	12.9645	0.169306	264.315
15wkras-male -liver1	620.645	118.363	5.96525	0.0318962	664.639
15wkras-male -liver2	882.139	108.012	32.6757	1.28793	367.115
15wkras-male -liver3	472.567	212.766	6.28707	0.405072	301.162
15wkras-male -liver4	918.773	91.351	48.1623	0.355638	688.948
15wkras-male -liver5	1128.35	82.586	12.8073	0.113247	549.058
20wkras-male -liver1	601.272		20.9517	0.610332	144.492
20wkras-male -liver2	1037.75	52.3901	53.3041	1.12154	202.457
20wkras-male -liver3	290.443	23.6251	11.3743	0.32933	37.8043
20wkras-male -liver4	178.961	41.4565	52.5952	0.672194	22.8423
20wkras-male -liver5	573.113	52.1928	34.1984	0.954497	55.2691
26wkras-male -liver1	1204.14		96.5106	2.62168	826.921
26wkras-male -liver2	607.295	53.2758	132.247	2.12974	441.9
26wkras-male -liver3	588.678	23.1699	91.1687	2.31374	179.576
26wkras-male -liver4	818.699	20.1065	33.8836	0.600292	253.025

## Sheet: enzyme activity-spss results 
	name	Cyp2e1	Cyp3a11	Sult1a1	Sult1d1	Ugt1a9
0	5wc57-female -liver1	847.995	290.988	54.4054	1.81816	598.335
0	5wc57-female -liver2	1129.32	203.258	71.0605	1.34659	442.76		Note: normally distributed data (n); non-normally distributed data (no). Test for homogeneity of variance: Uniform variance (UF); Uneven variance (UV)
0	5wc57-female -liver3	581.604	164.875	32.4939	0.204357	710.034
0	5wc57-female -liver4	518.43	173.528	21.6147	0.266053	515.093		Table 1 Enmazy activity of male WT mice and KRAS mice compare at the same age by independent sample t tests (T; for normally distributed data) and Mann-Whitney U analysis (M; for non-normally distributed data).
0	5wc57-female -liver5	252.436	200.352	24.5735	0.274139	560.481			Male WT and KRAS
1	10wc57-female -liver1	376.155	365.955	18.954	0.353974	488.943			5 Week			10 Week			15 Week			20 Week			26 Week
1	10wc57-female -liver2	633.886	106.043	26.9003	0.674946	334.921			Normality test (Shapiro-Wilk)	Homogeneity test	p value	Normality test (Shapiro-Wilk)	Homogeneity test	p value	Normality test (Shapiro-Wilk)	Homogeneity test	p value	Normality test (Shapiro-Wilk)	Homogeneity test	p value	Normality test (Shapiro-Wilk)	Homogeneity test	p value
1	10wc57-female -liver3	346.823	97.957	24.8325	0.572951	378.643		Cyp2e1	n	UF (0.298)	T (0.216)	n	UF (0.414)	T (0.582)	n	UF (0.426)	T (0.137)	n	UF (0.500)	T (0.324)	n	UF (0.613)	T (0.158)
1	10wc57-female -liver4	697.453	125.444	20.8875	0.501945	332.035		Cyp3a11	n	UV (0.047)	T (0.017)	n	UV (0.007)	T (0.184)	n	UF (0.069)	T (0.061)	n	UV (0.017)	T (0.002)	n	UV (0.022)	T (0.057)
1	10wc57-female -liver5	698.133	199.625	26.0595	0.392727	484.75		Sult1a1	n	UF (0.452)	T (0.706)	n	UF (0.072)	T (0.582)	n	UF (0.482)	T (0.013)	no	UF (0.317)	M (0.076)	n	UF (0.169)	T (0.008)
2	15wc57-female -liver1	251.347	211.76	100.514	3.44625	179.08		Sult1d1	n	UF (0.549)	T (0.593)	n	UF (0.711)	T (0.480)	n	UF (0.625)	T (0.124)	n	UV (0.049)	T (0.007)	n	UF (0.087)	T (0.010)
2	15wc57-female -liver2	72.3448	285.932	69.021	0.703948	99.6654		Ugt1a9	n	UV (0.033)	T (0.098)	n	UF (0.675)	T (0.054)	n	UF (0.766)	T (0.199)	n	UF (0.747)	T (0.031)	n	UF (0.551)	T (0.985)
2	15wc57-female -liver3	335.127	151.645	91.6435	1.71473	81.7236
2	15wc57-female -liver4	445.847	154.236	94.6465	1.40304	142.727		Table 2 Enmazy activity of female WT mice and KRAS mice compare at the same age by independent sample t tests (T; for normally distributed data) and Mann-Whitney U analysis (M; for non-normally distributed data).
2	15wc57-female -liver5	207.629	234.139	105.785	2.43371	161.999			Female WT and KRAS
3	20wc57-female -liver1	375.57	155.306	25.5271	0.699717	427.719			5 Week (female WT and KRAS)			10 Week (female WT and KRAS)			15 Week (female WT and KRAS)			20 Week (female WT and KRAS)			26 Week (female WT and KRAS)
3	20wc57-female -liver2	674.912	224.875	17.484	0.424204	413.505			Normality test (Shapiro-Wilk)	Homogeneity test	p value	Normality test (Shapiro-Wilk)	Homogeneity test	p value	Normality test (Shapiro-Wilk)	Homogeneity test	p value	Normality test (Shapiro-Wilk)	Homogeneity test	p value	Normality test (Shapiro-Wilk)	Homogeneity test	p value
3	20wc57-female -liver3	47.0573	406.25	16.0381	0.347538	166.332		Cyp2e1	n	UF (0.435)	T (0.732)	n	UF (0.696)	T (0.207)	n	UF (0.477)	T (0.095)	no	UF (0.657)	M (0.297 )	n	UF (0.600)	T (0.114 )
3	20wc57-female -liver4	684.64	425.789	15.9481	0.406084	426.888		Cyp3a11	n	UF (0.644)	T (0.675)	no	UF (0.216)	M (0.754 )	n	UF (0.095)	T (0.006)	n	UF (0.499)	T (0.154)	n	UF (0.054)	T (0.698)
3	20wc57-female -liver5	443.659	446.663	20.9202	0.511688	230.746		Sult1a1	n	UF (0.678)	T (0.725)	n	UV (0.000)	T (0.117)	n	UF (0.091)	T (0.022)	n	UV (0.004)	T (0.184)	n	UF (0.471)	T (0.744)
4	26wc57-female -liver1	365.053	519.1	68.1749	1.93337	356.763		Sult1d1	n	UV (0.046)	T (0.558)	no	UF (0.123)	M (0.117 )	n	UF (0.523)	T (0.504)	n	UV (0.014)	T (0.414)	n	UF (0.230)	T (0.117)
4	26wc57-female -liver2	774.304	670.452	69.2982	3.58762	485.519		Ugt1a9	n	UF (0.073)	T (0.918)	n	UV (0.033)	T (0.690)	n	UV (0.006)	T (0.048)	no	UF (0.657)	M (0.025)	n	UV (0.033)	T (0.572)
4	26wc57-female -liver3	944.718	632.468	55.943	1.09436	423.5
4	26wc57-female -liver4	627.755	396.919	75.8059	2.1248	477.101
4	26wc57-female -liver5	230.069	763.022	22.915	0.764607	90.2014		Table 3 Enmazy activity of male mice for different ages compared to 5 weeks, the data were analyzed by one-way ANOVA (A; for normally distributed data) and Kruskal-Wallis H analysis (K; for non-normally distributed data). We adjusted the significance level α to 0.0125 according to the Bonferroni correction (0.05/4=0.0125).
0	5wkras-female -liver1	907.543	131.651	26.6768	0.180204	350.965
0	5wkras-female -liver2	624.375	272.573	51.2255	1.15268	739.125			Male WT mice									Male KRAS mice
0	5wkras-female -liver3	537.438	252.125	44.1754	0.53187	550.325			Homogeneity test	5 -10 weeks		5 -15 weeks		5 -20 weeks		5 -26 weeks		Homogeneity test	5 -10 weeks		5 -15 weeks		5 -20 weeks		5 -26 weeks
0	5wkras-female -liver4	550.563	246.749	29.0883	0.165452	288.573				Normality test (Shapiro-Wilk)	p value	Normality test (Shapiro-Wilk)	p value	Normality test (Shapiro-Wilk)	p value	Normality test (Shapiro-Wilk)	p value		Normality test (Shapiro-Wilk)	p value	Normality test (Shapiro-Wilk)	p value	Normality test (Shapiro-Wilk)	p value	Normality test (Shapiro-Wilk)	p value
0	5wkras-female -liver5	1029.79	202.943	76.9119	0.697841	836.234		Cyp2e1	UF (0.439)	n	A (0.600)	n	A (0.317)	n	A (0.049)	n	A (0.455)	UF (0.346)	n	A ( 0.077)	n	A (0.982 )	n	A ( 0.116)	n	A (0.982 )
1	10wkras-female -liver1	333.693	756.278	26.4648	1.12149	293.777		Cyp3a11	UV (0.009)	n	A (0.905)	n	A (0.948)	n	A (0.103)	n	A (0.934)	UV (0.000)	n	A ( 0.961)	n	A (0.055 )	n	A ( 0.032)	n	A ( 0.030)
1	10wkras-female -liver2	368.108	221.223	4.08676	0.145284	829.032		Sult1a1	UV (0.006)	n	A (0.253)	n	A (0.156)	no	K (0.459)	n	A (0.752)	UF (0.093)	n	A (0.562 )	n	A ( 0.671)	n	A (0.572 )	n	A ( 0.000)
1	10wkras-female -liver3	213.092	198.873	25.6138	0.209142	509.376		Sult1d1	UV (0.003)	n	A (0.431)	n	A (0.720)	n	A (0.013)	n	A (0.950)	UF (0.124)	n	A ( 0.187)	n	A ( 0.380)	n	A (0.945 )	n	A (0.002 )
1	10wkras-female -liver4	711.93	94.3895	3.83128	0.131757	21.7803		Ugt1a9	UV (0.019)	n	A (0.964)	n	A (0.102)	n	A (0.055)	n	A (0.238)	UF (0.214)	n	A (0.053 )	n	A (0.266 )	n	A ( 0.000)	n	A ( 0.097)
1	10wkras-female -liver5	337.531	123.882	0.237746	0.0628681	31.8645
2	15wkras-female -liver1	584.558	447.615		1.15795	537.308		Table 4 Enmazy activity of female mice for different ages compared to 5 weeks, the data were analyzed by one-way ANOVA (A; for normally distributed data) and Kruskal-Wallis H analysis (K; for non-normally distributed data). We adjusted the significance level α to 0.0125 according to the Bonferroni correction (0.05/4=0.0125).
2	15wkras-female -liver2	420.742	403.818	79.5705	1.90023	231.878
2	15wkras-female -liver3	640.564	417.025	30.1095	0.648206	250.176			Female WT mice									Female KRAS mice
2	15wkras-female -liver4	233.082	736.132	15.1022	2.30014	423.512			Homogeneity test	5 -10 weeks		5 -15 weeks		5 -20 weeks		5 -26 weeks		Homogeneity test	5 -10 weeks		5 -15 weeks		5 -20 weeks		5 -26 weeks
3	20wkras-female -liver1	540.84	537.533	113.933	1.87628	643.371				Normality test (Shapiro-Wilk)	p value	Normality test (Shapiro-Wilk)	p value	Normality test (Shapiro-Wilk)	p value	Normality test (Shapiro-Wilk)	p value		Normality test (Shapiro-Wilk)	p value	Normality test (Shapiro-Wilk)	p value	Normality test (Shapiro-Wilk)	p value	Normality test (Shapiro-Wilk)	p value
3	20wkras-female -liver2	544.796	571.249	48.8936	0.711453	641.464		Cyp2e1	UF (0.329)	n	A (0.476)	n	A (0.020)	n	A (0.180)	n	A (0.631)	UF (0.294)	n	A (0.039)	n	A (0.121)	no	K ( 0.074)	n	A (0.094)
3	20wkras-female -liver3	863.671	346.823	37.2607	0.296321	856.454		Cyp3a11	UF (0.052)	n	A (0.684)	n	A (0.989)	n	A (0.076)	n	A (0.000)	UF (0.123)	no	K (0.174 )	no	K ( 0.174)	n	A (0.143)	n	A (0.214)
4	26wkras-female -liver1	1132.08	424.253	54.2379	0.323835	366.284		Sult1a1	UV (0.023)	n	A (0.595)	n	A (0.022)	n	A (0.405)	n	A (0.846)	UF (0.258)	n	A (0.069)	n	A (0.440)	n	A (0.304)	n	A (0.356)
4	26wkras-female -liver2	1383.9		97.4939	0.75482	1157.14		Sult1d1	UV (0.017)	n	A (0.980)	n	A (0.459)	n	A (0.971)	n	A (0.530)	UF (0.191)	no	K ( 0.073)	n	A (0.022)	n	A (0.322)	n	A (0.755)
4	26wkras-female -liver3	598.104	904.878	41.6245	0.946282	183.135		Ugt1a9	UF (0.184)	n	A (0.030)	n	A (0.000)	n	A (0.003)	n	A (0.009)	UF (0.059)	n	A (0.268)	n	A (0.350)	no	K (0.280)	n	A (0.943)
0	5wc57-male -liver1	370.67	341.413	35.5536	0.801073	1251.72
0	5wc57-male -liver2	569.26	301.619	28.9781	0.481445	740.674
0	5wc57-male -liver3	687.182	251.697	23.1253	0.418245	628.79
0	5wc57-male -liver4	678.562	192.035	23.9282	0.505555	854.816
0	5wc57-male -liver5	978.345	258.67	31.2379	0.838479	1537.18
1	10wc57-male -liver1	712.294	161.187	19.4793	0.31195	1225.38
1	10wc57-male -liver2	346.346	356.142	22.8094	0.458434	470.181
1	10wc57-male -liver3	498.741	198.803	23.1388	0.200406	940.517
1	10wc57-male -liver4	817.741	223.158	25.5922	0.281027	605.762
1	10wc57-male -liver5	517.929	140.469	16.3048	0.61629	720.571
2	15wc57-male -liver1	397.607	49.0209	56.4025	0.473312	587.288
2	15wc57-male -liver2	261.838	522.219	44.8611	0.870721	455.153
2	15wc57-male -liver3	201.681		45.1357	0.57956	142.486
2	15wc57-male -liver4	806.692	654.139	77.2823	1.7267	359.268
2	15wc57-male -liver5	863.075	1297.31	102.417	1.34341	261.23
3	20wc57-male -liver1	452.566	414.395	15.2757	0.251413	238.2
3	20wc57-male -liver2	154.172	645.942	8.41745	0.0882248	123.393
3	20wc57-male -liver3	673.776	328.296	9.24834		351.466
3	20wc57-male -liver4	169.79	513.137	7.11977	0.0170947	198.951
3	20wc57-male -liver5	295.29	663.92	38.247	0.0641905	214.689
4	26wc57-male -liver1	471.254	689.626	15.3153	0.307054	79.3842
4	26wc57-male -liver2	257.116	1033.95	26.87	0.460895	100.043
4	26wc57-male -liver3	788.819		12.7639	0.753969	672.385
4	26wc57-male -liver4	701.694	266.941	37.031	0.671717	469.885
4	26wc57-male -liver5	505.433	308.151	8.2215	0.0682659	825.549
0	5wkras-male -liver1	943.931	379.865	27.5702	0.850088	573.531
0	5wkras-male -liver2	844.143	913.268	37.7392	1.15681	619.778
0	5wkras-male -liver3	765.449	666.705	22.9766	0.734955	816.302
0	5wkras-male -liver4	709.125	380.994	30.1225	0.735118	461.687
0	5wkras-male -liver5	741.14	549.242	16.0062	0.103495	821.161
1	10wkras-male -liver1	270.463	619.215	23.1227	0.45856	156.64
1	10wkras-male -liver2	239.102	741.637	32.0927	0.498265	479.508
1	10wkras-male -liver3	794.281	500.153	11.1624	0.0988259	802.807
1	10wkras-male -liver4	597.347	97.6983	16.0158	0.243317	288.499
1	10wkras-male -liver5	603.406	116.185	12.9645	0.169306	264.315
2	15wkras-male -liver1	620.645	118.363	5.96525	0.0318962	664.639
2	15wkras-male -liver2	882.139	108.012	32.6757	1.28793	367.115
2	15wkras-male -liver3	472.567	212.766	6.28707	0.405072	301.162
2	15wkras-male -liver4	918.773	91.351	48.1623	0.355638	688.948
2	15wkras-male -liver5	1128.35	82.586	12.8073	0.113247	549.058
3	20wkras-male -liver1	601.272		20.9517	0.610332	144.492
3	20wkras-male -liver2	1037.75	52.3901	53.3041	1.12154	202.457
3	20wkras-male -liver3	290.443	23.6251	11.3743	0.32933	37.8043
3	20wkras-male -liver4	178.961	41.4565	52.5952	0.672194	22.8423
3	20wkras-male -liver5	573.113	52.1928	34.1984	0.954497	55.2691
4	26wkras-male -liver1	1204.14		96.5106	2.62168	826.921
4	26wkras-male -liver2	607.295	53.2758	132.247	2.12974	441.9
4	26wkras-male -liver3	588.678	23.1699	91.1687	2.31374	179.576
4	26wkras-male -liver4	818.699	20.1065	33.8836	0.600292	253.025

## Sheet: protein amount-raw data
Name	NO.1	NO.2	NO.3	NO.4	NO.5	mean	stdev
cyp1b1
5wc57-female-liver	38.6544	33.7801	31.5734	32.1788	30.1966	33.2767	3.26981
5wc57-male-liver	33.0742	32.2933	34.0243	33.5101	35.4314	33.6667	1.17301
10wc57-female-liver	33.7827	35.4365	32.378	33.6012	35.1717	34.074	1.24961
10wc57-male-liver	36.0443	35.2829	34.6311	35.7565	36.8535	35.7137	0.831848
15wc57-female-liver	30.1004	28.4287	30.4219	31.4469	29.7097	30.0215	1.09916
15wc57-male-liver	33.1155	35.4767	31.4138	34.3174	35.1505	33.8948	1.65987
20wc57-female-liver	31.4773	33.8445	30.4423	33.0708	33.8819	32.5434	1.52592
20wc57-male-liver	36.403	30.9914	37.1585	32.3757	35.5403	34.4938	2.67367
26wc57-female-liver	32.1172	32.6989	35.2685	31.5991	30.1108	32.3589	1.88887
26wc57-male-liver	32.5575	31.0359	35.3697	39.5192	34.9358	34.6836	3.23048
5wkras-female-liver	35.7698	36.5648	35.1055	32.8516	36.6088	35.3801	1.54384
5wkras-male-liver	37.7715	36.8521	38.0866	34.9594	37.5374	37.0414	1.24922
10wkras-female-liver	32.9168	34.3439	32.8419	32.9663	33.6889	33.3516	0.651113
10wkras-male-liver	34.9785	33.7224	36.2191	34.4674	36.2595	35.1294	1.10738
15wkras-female-liver	37.355	35.4595	35.9038	32.3124		35.2577	2.12382
15wkras-male-liver	41.2071	39.9716	34.2203	38.2251	32.1126	37.1473	3.85797
20Wkras-female-liver	34.4435	33.8618	34.4588			34.2547	0.340353
20Wkras-male-liver	32.5268	36.4865	34.2272	30.0649	38.3698	34.3351	3.25666
26Wkras-female-liver	39.4016	35.9713	31.9533			35.7754	3.72801
26Wkras-male-liver	35.0922	33.9226	32.8938	40.4781		35.5967	3.37594
cyp2c29
5wc57-female-liver	114.062	56.737	71.4657	87.4325	81.5488	82.2493	21.252
5wc57-male-liver	59.1167	72.3448	76.3599	82.9194	110.5	80.2481	19.0159
10wc57-female-liver	50.0355	59.0694	39.1606	39.4846	54.4702	48.4441	8.91904
10wc57-male-liver	97.1476	71.2883	57.889	65.4011	50.668	68.4788	17.8089
15wc57-female-liver	25.8043	24.5155	27.4729	36.8223	26.1035	28.1437	4.96405
15wc57-male-liver	78.8542	81.6216	64.7026	36.6104	76.1012	67.578	18.4681
20wc57-female-liver	45.6841	52.3749	54.6229	73.7115	77.5078	60.7803	13.9954
20wc57-male-liver	47.8717	64.4974	50.9096	56.4281	63.6065	56.6627	7.41677
26wc57-female-liver	50.157	46.1826	64.0941	43.1317	45.6676	49.8466	8.35266
26wc57-male-liver	90.4807	117.582	115.1	213.137	145.396	136.339	47.1325
5wkras-female-liver	44.9316	59.0407	70.5077	80.1181	61.8515	63.2899	13.1571
5wkras-male-liver	47.1541	52.427	88.3451	47.7395	84.2565	63.9844	20.5252
10wkras-female-liver	43.5976	71.1756	53.0349	38.4759	68.6581	54.9884	14.6212
10wkras-male-liver	46.2555	66.1689	49.2257	45.8257	45.3159	50.5583	8.85808
15wkras-female-liver	82.0801	60.5669	88.6133	46.6888		69.4873	19.354
15wkras-male-liver	73.2168	64.3734	89.1694	103.291	85.7902	83.1682	15.0009
20Wkras-female-liver	55.2774	57.2495	61.4378			57.9882	3.14594
20Wkras-male-liver	61.3493	64.4351	106.24	26.2473	88.2687	69.308	30.2686
26Wkras-female-liver	54.4104	65.0264	52.7956			57.4108	6.64455
26Wkras-male-liver	57.712	23.8436	31.1268	33.6583		36.5852	14.6861
cyp2d22
5wc57-female-liver	91.091	52.3259	52.0581	58.1283	54.8169	61.684	16.6193
5wc57-male-liver	50.5586	48.7926	57.3701	55.609	64.2215	55.3103	6.09922
10wc57-female-liver	52.3184	62.8468	51.2922	50.9622	61.4497	55.7738	5.8613
10wc57-male-liver	61.3641	56.4331	47.1781	51.8137	46.2496	52.6077	6.36093
15wc57-female-liver	39.9038	35.8449	40.5361	49.7319	38.7867	40.9607	5.22326
15wc57-male-liver	72.113	63.0109	55.2538	46.0397	63.9784	60.0791	9.86158
20wc57-female-liver	49.7671	63.4179	70.6534	74.2728	88.1129	69.2448	14.1121
20wc57-male-liver	59.1219	55.6237	60.2973	57.5323	67.2993	59.9749	4.45467
26wc57-female-liver	56.3456	55.0345	69.5908	51.7732	54.2095	57.3907	7.02072
26wc57-male-liver	63.7294	70.5489	72.719	154.148	77.1804	87.6652	37.4807
5wkras-female-liver	47.6881	58.5735	60.47	62.4732	51.4512	56.1312	6.28886
5wkras-male-liver	44.8855	54.1	68.1853	53.2101	73.9787	58.8719	11.8891
10wkras-female-liver	51.0043	52.0403	51.4093	51.677	56.8243	52.591	2.39652
10wkras-male-liver	53.3561	59.9529	50.8531	45.3309	52.6085	52.4203	5.2528
15wkras-female-liver	82.8662	61.942	77.5335	54.5794		69.2303	13.1991
15wkras-male-liver	62.6579	81.7746	80.5343	80.0676	103.217	81.6503	14.4013
20Wkras-female-liver	61.5008	54.7589	59.3815			58.5471	3.44756
20Wkras-male-liver	59.518	70.6004	78.356	52.0384	81.635	68.4295	12.5072
26Wkras-female-liver	71.0166	59.9436	58.1462			63.0355	6.97007
26Wkras-male-liver	80.4069	46.8208	51.5804	44.2847		55.7732	16.6986
cyp2e1
5wc57-female-liver	85.2561	50.4883	42.8622	43.9644	44.8464	53.4835	18.0035
5wc57-male-liver	30.595	31.8864	39.9849	31.4961	49.4978	36.692	8.09469
10wc57-female-liver	31.2404	43.0563	27.5399	30.8991	42.9001	35.1272	7.3116
10wc57-male-liver	41.3742	35.7788	30.0268	34.5297	34.2108	35.1841	4.0818
15wc57-female-liver	15.2014	11.8056	17.1564	26.9158	18.6342	17.9427	5.63009
15wc57-male-liver	31.4391	32.3648	36.942	35.9339	46.9513	36.7262	6.16854
20wc57-female-liver	18.7613	27.8614	34.3254	44.9362	42.2645	33.6298	10.6914
20wc57-male-liver	33.2217	33.9612	37.7627	34.1488	43.3175	36.4824	4.20693
26wc57-female-liver	35.2461	36.6135	56.1042	35.7301	39.8969	40.7182	8.79029
26wc57-male-liver	46.3501	60.3569	58.7962	161.56	53.5479	76.1223	48.0739
5wkras-female-liver	41.9414	61.3845	39.5694	41.9371	39.1345	44.7934	9.36575
5wkras-male-liver	44.1441	54.7373	74.7075	45.8109	57.401	55.3602	12.2051
10wkras-female-liver	35.3479	36.0335	22.5467	24.3382	29.7686	29.607	6.16221
10wkras-male-liver	39.2336	26.5527	35.8235	33.2153	44.3205	35.8291	6.64414
15wkras-female-liver	54.7239	52.3338	61.1542	34.3709		50.6457	11.4714
15wkras-male-liver	49.2597	45.1926	37.4918	47.4589	62.4274	48.3661	9.05075
20Wkras-female-liver	27.9351	39.468	50.6122			39.3384	11.3391
20Wkras-male-liver	42.142	48.8893	57.1748	21.3554	79.9062	49.8936	21.3852
26Wkras-female-liver	46.6308	54.3617	47.475			49.4891	4.2408
26Wkras-male-liver	47.4793	31.2503	37.7682	50.6062		41.776	8.8948
cyp3a11
5wc57-female-liver	57.0501	26.6121	27.1936	30.8706	28.8576	34.1168	12.9266
5wc57-male-liver	34.4866	27.049	31.088	25.2306	38.9647	31.3638	5.56408
10wc57-female-liver	31.1999	27.5838	18.0041	21.0459	30.9623	25.7592	5.96571
10wc57-male-liver	42.3255	37.2972	24.5034	22.6656	29.4889	31.2561	8.38965
15wc57-female-liver	10.845	9.09388	11.2547	12.8663	10.2345	10.8589	1.38669
15wc57-male-liver	42.2865	35.7334	36.9964	18.5128	34.4595	33.5977	8.94293
20wc57-female-liver	16.0001	20.1129	29.5506	28.0851	31.9875	25.1472	6.77909
20wc57-male-liver	21.7988	34.5342	20.713	22.6973	29.3566	25.82	5.9255
26wc57-female-liver	15.7225	19.284	28.6992	15.7783	18.6344	19.6237	5.32599
26wc57-male-liver	25.0982	41.8252	41.5029	61.4775	41.2577	42.2323	12.8997
5wkras-female-liver	9.04056	39.5031	28.5747	31.5409	26.8364	27.0991	11.2021
5wkras-male-liver	5.53618	5.33191	55.5306	8.74335	37.4004	22.5085	22.8298
10wkras-female-liver	20.8316	35.0095	17.1977	16.897	25.7076	23.1287	7.53479
10wkras-male-liver	21.7505	33.9034	16.8887	18.6992	17.2807	21.7045	7.08181
15wkras-female-liver	26.2386	27.2896	37.7322	21.5309		28.1978	6.83168
15wkras-male-liver	42.5455	52.7503	45.1063	34.8772	28.0722	40.6703	9.50519
20Wkras-female-liver	16.488	13.0233	12.3109			13.9407	2.23456
20Wkras-male-liver	27.922	23.1169	54.2434	3.2315	32.2821	28.1592	18.332
26Wkras-female-liver	14.3294	8.27162	5.73806			9.44637	4.41451
26Wkras-male-liver	22.8672	4.72723	7.30792	3.5498		9.61303	8.9744
cyp3a25
5wc57-female-liver	8.99065	7.30379	7.43236	7.66539	6.82592	7.64362	0.812973
5wc57-male-liver	7.42414	7.34531	7.71799	7.44406	8.07345	7.60099	0.299243
10wc57-female-liver	8.00319	8.48218	7.455	7.18836	7.77515	7.78078	0.499637
10wc57-male-liver	8.93495	8.16379	7.6576	8.08129	7.60965	8.08946	0.533189
15wc57-female-liver	6.72918	6.1137	6.65545	6.89375	6.34438	6.54729	0.313842
15wc57-male-liver	8.87319	7.08682	7.89258	6.43025	8.5056	7.75769	1.00425
20wc57-female-liver	6.08869	7.51774	6.78758	7.21501	7.40943	7.00369	0.582549
20wc57-male-liver	8.04913	7.41946	8.08729	7.40246	7.86905	7.76547	0.334013
26wc57-female-liver	7.64322	7.29247	8.37228	7.28006	6.94597	7.5068	0.543036
26wc57-male-liver	7.97864	8.41695	8.92082	10.0265	8.96561	8.8617	0.766268
5wkras-female-liver	6.45337	7.95813	7.36729	7.2597	7.30232	7.26816	0.536427
5wkras-male-liver	6.1571	6.29597	8.01289	6.44323	8.06896	6.99563	0.959774
10wkras-female-liver	6.6731	8.9568	8.09777	10.0633	8.62142	8.48247	1.24147
10wkras-male-liver	6.96448	8.42349	7.75306	7.30806	7.66647	7.62311	0.54599
15wkras-female-liver	7.96697	7.40792	7.59462	7.36817		7.58442	0.273476
15wkras-male-liver	8.37364	10.8539	8.66604	10.0355	8.9248	9.37078	1.0406
20Wkras-female-liver	7.79597	7.69172	7.12085			7.53618	0.363446
20Wkras-male-liver	7.19559	7.97359	9.00563	6.26267	8.63313	7.81412	1.10741
26Wkras-female-liver	8.69897	8.68845	7.05871			8.14871	0.943983
26Wkras-male-liver	9.77149	6.70293	6.87552	7.44601		7.69899	1.41768
cyp7a1
5wc57-female-liver	17.4106	19.2804	14.7918	15.9944	16.0029	16.696	1.71671
5wc57-male-liver	18.0146	17.0023	18.3812	15.7792	17.7571	17.3869	1.03106
10wc57-female-liver	16.4533	18.1898	16.1368	15.9906	16.6223	16.6786	0.880987
10wc57-male-liver	18.5819	18.332	17.177	18.9981	16.8503	17.9879	0.92785
15wc57-female-liver	18.35	16.1089	18.0462	18.4339	18.9255	17.9729	1.08882
15wc57-male-liver	18.5009	21.3245	22.0316	21.4227	21.669	20.9897	1.41778
20wc57-female-liver	16.678	16.7244	18.4323	17.5553	18.8961	17.6572	0.996886
20wc57-male-liver	19.6514	18.92	18.899	18.1862	18.6564	18.8626	0.530766
26wc57-female-liver	18.7691	22.1967	18.4615	20.7494	18.0208	19.6395	1.77037
26wc57-male-liver	19.3164	21.928	20.1076	24.5327	16.5895	20.4948	2.96432
5wkras-female-liver	19.7061	22.5217	19.471	19.0323	18.7682	19.8999	1.51072
5wkras-male-liver	20.2588	22.6914	21.9758	22.5673	17.8692	21.0725	2.03682
10wkras-female-liver	22.4012	15.9528	16.6891	17.2262	16.7759	17.809	2.60743
10wkras-male-liver	23.663	21.0754	18.2384	20.4205	21.8232	21.0441	1.9829
15wkras-female-liver	22.8988	21.6153	19.576	24.3792		22.1173	2.03607
15wkras-male-liver	16.7483	21.871	20.3572	19.4814	16.6057	19.0127	2.29774
20Wkras-female-liver	25.5652	23.7538	20.0026			23.1072	2.83713
20Wkras-male-liver	21.3479	21.9481	22.864	26.941	25.6428	23.7488	2.42729
26Wkras-female-liver	24.0756	22.3514	21.7889			22.7386	1.19152
26Wkras-male-liver	29.7816	35.5465	29.7531	22.3131		29.3486	5.42411
cyp27a1
5wc57-female-liver	18.842	5.42538	8.18914	8.90937	7.60488	9.79416	5.22259
5wc57-male-liver	8.00319	7.4467	10.5498	10.6915	15.3428	10.4068	3.12268
10wc57-female-liver	14.9111	10.1423	7.63903	8.92108	10.9297	10.5086	2.75901
10wc57-male-liver	10.6622	7.91605	8.11964	9.11147	7.1104	8.58395	1.36293
15wc57-female-liver	3.99618	3.97792	4.24868	4.69926	3.99813	4.18404	0.309019
15wc57-male-liver	6.65663	11.5929	4.80189	5.28381	5.78711	6.82446	2.75257
20wc57-female-liver	6.43467	9.30575	6.83422	6.85686	7.76472	7.43924	1.15154
20wc57-male-liver	7.8464	6.1385	7.54775	9.60553	11.5336	8.53436	2.08146
26wc57-female-liver	7.25071	5.31619	7.41765	5.40355	5.67	6.21162	1.03469
26wc57-male-liver	7.23707	5.17483	15.3291	9.42443	12.5729	9.94765	4.06978
5wkras-female-liver	6.21692	7.19134	10.2056	8.77518	12.7365	9.02511	2.5729
5wkras-male-liver	5.84555	7.86797	6.78694	5.05124	13.3207	7.77448	3.2742
10wkras-female-liver	7.42063	16.055	5.81512	7.06734	13.089	9.88942	4.44158
10wkras-male-liver	5.73424	8.20354	10.1622	8.39488	9.01743	8.30245	1.62664
15wkras-female-liver	6.67778	8.48327	9.7128	5.36124		7.55878	1.92352
15wkras-male-liver	14.8742	13.5969	11.3522	13.5559	12.8765	13.2511	1.28382
20Wkras-female-liver	5.52351	9.16746	6.72188			7.13762	1.85721
20Wkras-male-liver	7.89029	9.69038	9.01603	5.21148	8.62358	8.08635	1.73416
26Wkras-female-liver	6.15279	5.2899	6.00198			5.81489	0.460863
26Wkras-male-liver	4.82299	4.26495	4.27016	5.27295		4.65776	0.486585
ugt1a1
5wc57-female-liver	91.569	57.8418	68.8703	78.3738	84.9428	76.3195	13.3045
5wc57-male-liver	46.4277	31.1134	32.2457	24.8976	58.6962	38.6761	13.6865
10wc57-female-liver	72.1751	95.829	38.7174	57.5541	73.2249	67.5001	21.1218
10wc57-male-liver	62.2527	47.4107	44.739	49.9105	47.7447	50.4115	6.86946
15wc57-female-liver	25.1236	19.0665	24.7016	39.5037	26.2999	26.9391	7.55907
15wc57-male-liver	41.6403	39.7528	30.2336	22.8159	32.6603	33.4206	7.59693
20wc57-female-liver	39.4694	49.1697	59.4278	69.577	71.5266	57.8341	13.6038
20wc57-male-liver	29.501	29.8867	38.848	33.4629	37.5562	33.8509	4.28623
26wc57-female-liver	74.5077	50.3629	75.4616	53.7319	49.6478	60.7424	13.0969
26wc57-male-liver	36.9616	41.9129	38.7644	84.5166	68.4532	54.1218	21.2639
5wkras-female-liver	39.5813	46.9126	75.0737	68.0291	72.5592	60.4312	16.0988
5wkras-male-liver	29.583	33.1024	47.1631	25.1807	66.1043	40.2267	16.6448
10wkras-female-liver	41.9737	116.379	41.4112	42.6826	85.0379	65.497	34.003
10wkras-male-liver	26.2599	30.0148	50.7898	25.6785	30.1574	32.5801	10.3877
15wkras-female-liver	62.1506	68.6839	96.4518	40.4592		66.9364	23.0807
15wkras-male-liver	63.8254	44.6381	44.4451	144.627	86.322	76.7715	41.6555
20Wkras-female-liver	59.8182	86.286	52.6558			66.2533	17.7146
20Wkras-male-liver	26.6264	80.0369	66.2415	7.30432	53.2124	46.6843	29.5406
26Wkras-female-liver	80.711	89.315	51.5496			73.8585	19.7933
26Wkras-male-liver	45.8163	7.93645	18.9806	34.0653		26.6996	16.6467
ugt1a5
5wc57-female-liver	12.3057	10.3218	11.31	12.8444	13.485	12.0534	1.25397
5wc57-male-liver	8.56058	8.37544	9.02661	8.05914	9.0446	8.61328	0.425232
10wc57-female-liver	10.7057	12.8173	9.35394	11.0175	13.8984	11.5586	1.79858
10wc57-male-liver	11.8576	9.51391	9.1637	8.77023	3.42924	8.54693	3.10308
15wc57-female-liver	8.55127	8.3533	8.65147	10.2982	8.95948	8.96274	0.777978
15wc57-male-liver	10.6792	11.7954	9.48898	8.43097	9.97731	10.0744	1.26298
20wc57-female-liver	11.7462	10.787	11.5603	12.5012	13.8597	12.0909	1.16164
20wc57-male-liver	8.50972	8.90045	9.33955	8.4957	9.09272	8.86763	0.367724
26wc57-female-liver	12.7254	11.6285	12.1689	10.8223	12.0177	11.8725	0.706888
26wc57-male-liver	10.6216	11.551	11.7939	16.1576	11.803	12.3854	2.16367
5wkras-female-liver	4.07414	9.58634	12.0761	11.1166	10.831	9.53684	3.18049
5wkras-male-liver	8.62481	4.34577	9.48101	4.14364	10.2639	7.37182	2.91379
10wkras-female-liver	11.4348	14.8549	9.28841	8.52872	10.6487	10.9511	2.45956
10wkras-male-liver	9.19978	9.05644	8.74421	8.49959	8.90911	8.88183	0.272659
15wkras-female-liver	13.098	14.3403	16.6947	11.8145		13.9869	2.079
15wkras-male-liver	9.45626	9.70215	11.8808	13.8689	11.7397	11.3296	1.80817
20Wkras-female-liver	12.8605	12.9457	10.8356			12.2139	1.19442
20Wkras-male-liver	3.80239	14.4815	10.7106	3.99091	10.4944	8.69595	4.65967
26Wkras-female-liver	11.3714	12.8449	9.89401			11.3701	1.47546
26Wkras-male-liver	6.03589	5.6649	5.47075	4.13022		5.32544	0.830592
ugt1a6a
5wc57-female-liver	107.926	60.2461	59.9511	70.7946	64.1303	72.6096	20.2208
5wc57-male-liver	64.0837	60.4479	57.5389	66.9913	82.2372	66.2598	9.62265
10wc57-female-liver	63.9558	75.3941	44.675	54.3555	57.2317	59.1224	11.4363
10wc57-male-liver	77.1271	81.0807	73.599	72.8562	70.6781	75.0682	4.08392
15wc57-female-liver	40.253	34.707	40.9191	47.5741	40.0825	40.7071	4.57706
15wc57-male-liver	99.4502	97.6586	67.5221	62.2857	74.5605	80.2954	17.2393
20wc57-female-liver	43.1229	55.2167	57.0603	65.844	69.8906	58.2269	10.3997
20wc57-male-liver	58.2515	63.153	56.5982	62.1185	82.8048	64.5852	10.5356
26wc57-female-liver	67.9128	51.7298	64.2614	55.5868	49.0487	57.7079	8.09793
26wc57-male-liver	78.5657	82.6825	96.9871	130.65	122.492	102.275	23.387
5wkras-female-liver	49.6967	62.5159	66.5305	65.0476	60.6229	60.8827	6.65403
5wkras-male-liver	47.7748	58.3688	73.7589	50.7515	99.2646	65.9837	21.1521
10wkras-female-liver	53.2575	77.6803	54.5386	50.75	71.4161	61.5285	12.1665
10wkras-male-liver	63.7348	75.4822	78.4759	64.5044	68.3703	70.1135	6.59434
15wkras-female-liver	62.4318	69.3009	83.845	52.8441		67.1054	13.0417
15wkras-male-liver	102.921	95.5444	102.827	80.1019	65.1807	89.3151	16.385
20Wkras-female-liver	58.1447	64.3337	56.5242			59.6675	4.12143
20Wkras-male-liver	62.8594	68.4888	100.149	38.9699	97.8106	73.6556	25.6502
26Wkras-female-liver	65.568	61.6553	57.5645			61.5959	4.00206
26Wkras-male-liver	73.3171	43.7884	49.7993	66.3663		58.3178	13.8254
ugt1a9
5wc57-female-liver	20.6051	9.4346	15.922	13.0902	14.9444	14.7993	4.08319
5wc57-male-liver	12.3307	8.59171	10.7013	8.97334	16.2319	11.3658	3.10126
10wc57-female-liver	24.2708	9.98014	13.0869	8.09228	11.6334	13.4127	6.34939
10wc57-male-liver	13.5782	8.37658	9.85419	4.49918	8.21692	8.90502	3.27506
15wc57-female-liver	4.53948	3.87149	4.03547	5.73629	4.39475	4.5155	0.733255
15wc57-male-liver	8.90525	10.188	4.27026	4.68226	4.43964	6.49708	2.82433
20wc57-female-liver	6.76326	7.8012	7.51478	9.58542	9.83755	8.30044	1.34567
20wc57-male-liver	4.55835	4.51538	5.55199	4.33928	5.25061	4.84312	0.526998
26wc57-female-liver	9.94417	6.73589	9.57661	6.68034	7.21703	8.03081	1.59791
26wc57-male-liver	3.46288	4.22448	4.49772	6.26032	4.10669	4.51042	1.04934
5wkras-female-liver	5.29852	6.40716	7.45447	6.3718	7.29256	6.5649	0.864103
5wkras-male-liver	5.63871	6.18667	8.70039	5.57568	10.6533	7.35095	2.2453
10wkras-female-liver	5.90005	12.3088	7.20088	6.18701	8.14925	7.9492	2.59378
10wkras-male-liver	4.73163	7.14665	6.47397	5.17654	5.51421	5.8086	0.984772
15wkras-female-liver	6.89575	7.65079	8.78051	5.44205		7.19227	1.40047
15wkras-male-liver	10.8591	6.64253	5.83664	4.84835	7.3913	7.11559	2.29618
20Wkras-female-liver	7.708	7.18211	5.1891			6.69307	1.32875
20Wkras-male-liver	4.10127	8.1082	4.27404	3.02338	4.25958	4.7533	1.94593
26Wkras-female-liver	5.25937	8.75761	6.33976			6.78558	1.79123
26Wkras-male-liver	9.8068	3.2459	4.0912	4.99737		5.53532	2.93609
ugt2a3
5wc57-female-liver	21.878	10.8268	11.7921	13.8054	13.7535	14.4112	4.36638
5wc57-male-liver	11.1612	9.21481	9.27903	11.7233	16.2597	11.5276	2.87098
10wc57-female-liver	20.4121	17.7578	11.1531	12.4211	14.3652	15.2218	3.82436
10wc57-male-liver	15.8295	14.5597	12.7569	13.0229	12.185	13.6708	1.49272
15wc57-female-liver	6.73655	5.7185	6.56388	9.3722	7.13829	7.10588	1.3686
15wc57-male-liver	16.4916	14.7273	10.8738	9.57029	12.9661	12.9258	2.80322
20wc57-female-liver	10.3943	13.3614	12.4411	15.1627	16.5914	13.5902	2.40137
20wc57-male-liver	10.4882	9.25517	10.6157	10.2953	13.1806	10.767	1.4521
26wc57-female-liver	16.7063	10.5898	15.2412	11.0333	10.5963	12.8334	2.91873
26wc57-male-liver	10.268	11.2718	16.6155	22.9539	18.5642	15.9347	5.25597
5wkras-female-liver	7.52566	10.0042	13.8014	12.4316	14.7764	11.7078	2.94601
5wkras-male-liver	7.27936	9.11088	10.8487	7.26281	17.8597	10.4723	4.38931
10wkras-female-liver	11.4945	20.9591	9.75763	7.86142	14.6172	12.938	5.12661
10wkras-male-liver	10.4219	12.9587	13.5018	8.82812	10.5104	11.2442	1.94216
15wkras-female-liver	13.7689	16.7833	20.8488	10.5306		15.4829	4.39495
15wkras-male-liver	19.6854	21.3352	16.9375	15.9482	11.9395	17.1692	3.62564
20Wkras-female-liver	14.5551	16.0373	11.7987			14.1304	2.15101
20Wkras-male-liver	10.2743	18.6413	18.0535	6.08986	16.9063	13.993	5.54234
26Wkras-female-liver	11.5998	15.4983	11.6165			12.9048	2.24599
26Wkras-male-liver	15.6408	6.73704	7.72749	10.4998		10.1513	3.99118
ugt2b1
5wc57-female-liver	91.7219	42.1436	39.2461	50.2673	41.9104	53.0579	22.0048
5wc57-male-liver	68.9221	72.5766	60.7992	84.5795	114.643	80.3041	21.0187
10wc57-female-liver	94.8365	85.1128	54.5976	59.1672	63.81	71.5048	17.513
10wc57-male-liver	123.026	151.376	114.558	108.226	137.052	126.847	17.4511
15wc57-female-liver	18.7691	14.2256	17.0349	23.475	19.3771	18.5763	3.39042
15wc57-male-liver	144.153	97.868	104.223	77.2987	103.593	105.427	24.2532
20wc57-female-liver	30.4817	32.9	36.3492	38.7078	48.0028	37.2883	6.76913
20wc57-male-liver	93.8947	89.5528	73.5333	89.9535	105.548	90.4966	11.4787
26wc57-female-liver	48.6439	29.002	30.8322	33.0979	32.2518	34.7656	7.91197
26wc57-male-liver	84.739	107.806	108.531	202.573	171.074	134.945	49.5825
5wkras-female-liver	47.5883	69.4463	61.9209	60.0337	57.2949	59.2568	7.92983
5wkras-male-liver	49.9799	76.0471	87.8646	50.9255	122.726	77.5085	30.0768
10wkras-female-liver	38.2774	49.5212	26.1167	19.206	37.2015	34.0645	11.7308
10wkras-male-liver	103.713	116.069	108.863	75.5276	85.6484	97.9643	16.8426
15wkras-female-liver	40.5074	44.8104	55.8757	30.4071		42.9002	10.5486
15wkras-male-liver	185.747	161.499	120.445	28.8994	34.7123	106.261	71.8932
20Wkras-female-liver	48.1376	65.6546	50.4903			54.7609	9.50735
20Wkras-male-liver	67.5584	52.1709	160.223	43.1443	177.278	100.075	63.5834
26Wkras-female-liver	27.6927	54.8111	33.3403			38.6147	14.3079
26Wkras-male-liver	144.047	26.6361	62.6595	65.3478		74.6725	49.5026
ugt2b5
5wc57-female-liver	299.035	149.892	150.325	170.094	135.482	180.965	67.141
5wc57-male-liver	192.704	180.647	195.797	202.122	298.174	213.889	47.7586
10wc57-female-liver	253.09	254.767	150.919	160.059	207.425	205.252	49.3441
10wc57-male-liver	288.435	328.18	226.553	200.3	271.588	263.011	50.569
15wc57-female-liver	81.2947	59.9439	72.838	109.342	80.4203	80.7677	18.1203
15wc57-male-liver	272.659	304.79	250.964	164.493	248.878	248.357	51.9987
20wc57-female-liver	118.514	168.636	191.785	185.934	238.327	180.639	43.2545
20wc57-male-liver	201.4	209.177	155.123	177.568	221.74	193.002	26.6037
26wc57-female-liver	205.852	136.011	185.542	158.618	146.887	166.582	28.6685
26wc57-male-liver	198.203	315.4	274.678	596.794	361.201	349.255	150.784
5wkras-female-liver	121.629	192.18	188.823	187.525	161.443	170.32	29.8574
5wkras-male-liver	124.873	181.192	253.809	133.273	282.85	195.199	70.8779
10wkras-female-liver	149.772	235.255	111.653	88.6484	171.563	151.378	56.9176
10wkras-male-liver	236.963	231.178	225.334	206.201	216.952	223.326	12.0988
15wkras-female-liver	213.264	206.174	211.258	135.566		191.565	37.4519
15wkras-male-liver	368.59	320.947	259.914	119.371	118.565	237.477	114.838
20Wkras-female-liver	186.741	209.483	156.921			184.382	26.36
20Wkras-male-liver	191.953	212.226	314.925	84.4002	330.717	226.844	100.336
26Wkras-female-liver	124.097	235.867	174.602			178.189	55.9713
26Wkras-male-liver	304.254	83.9119	154.454	190.396		183.254	91.9968
ugt2b34
5wc57-female-liver	41.7238	29.5149	30.2884	32.0458	30.2946	32.7735	5.0886
5wc57-male-liver	28.2836	27.3764	27.8636	28.8494	32.5324	28.9811	2.0579
10wc57-female-liver	33.3403	33.999	25.8586	28.6088	30.755	30.5123	3.37248
10wc57-male-liver	32.7681	31.1989	30.7238	28.8142	32.9371	31.2884	1.68493
15wc57-female-liver	22.857	21.327	23.0255	25.7059	23.0866	23.2004	1.57707
15wc57-male-liver	30.8918	30.4907	26.7101	27.4898	29.0519	28.9269	1.82354
20wc57-female-liver	24.4707	26.5701	26.5074	29.409	31.3866	27.6688	2.72186
20wc57-male-liver	28.5401	25.9273	26.5744	25.4611	30.0686	27.3143	1.9361
26wc57-female-liver	32.0986	26.8298	30.8787	27.477	26.6811	28.793	2.51609
26wc57-male-liver	27.0404	24.5339	31.4936	38.6757	34.7338	31.2955	5.70424
5wkras-female-liver	25.6294	29.1766	30.1863	27.9517	30.2049	28.6298	1.91476
5wkras-male-liver	26.0111	27.25	31.3527	25.0751	33.5521	28.6482	3.64139
10wkras-female-liver	25.7885	34.9871	26.2361	25.3057	29.1409	28.2917	4.02982
10wkras-male-liver	28.4008	28.8015	31.6614	28.1478	27.1791	28.8381	1.68765
15wkras-female-liver	30.4331	28.8342	34.454	25.4354		29.7892	3.74357
15wkras-male-liver	38.0266	34.5549	32.1532	31.9887	26.2271	32.5901	4.31442
20Wkras-female-liver	29.6415	31.1793	26.8854			29.2354	2.17557
20Wkras-male-liver	23.8882	30.7445	29.039	20.9042	30.3499	26.9852	4.3658
26Wkras-female-liver	25.7289	31.3131	24.8146			27.2855	3.5178
26Wkras-male-liver	28.6046	22.2181	24.0164	26.2066		25.2614	2.7618
ugt2b36
5wc57-female-liver	42.1063	25.3822	26.1234	28.8629	26.0019	29.6953	7.06624
5wc57-male-liver	26.8922	25.9673	27.504	29.133	36.1196	29.1232	4.07762
10wc57-female-liver	34.6581	32.5099	26.0615	25.97	29.3904	29.718	3.86407
10wc57-male-liver	36.4305	34.2854	31.2179	28.8793	31.0522	32.3731	2.97514
15wc57-female-liver	18.9021	16.9551	18.3237	21.728	18.5182	18.8854	1.75052
15wc57-male-liver	36.1933	36.0102	30.2164	24.9016	31.2559	31.7155	4.67391
20wc57-female-liver	23.2186	26.8356	27.3984	29.7598	33.4483	28.1321	3.78393
20wc57-male-liver	27.4601	28.6029	26.449	26.1863	32.1786	28.1754	2.43191
26wc57-female-liver	30.8238	23.6766	28.2134	25.8433	23.8947	26.4904	3.03402
26wc57-male-liver	29.9772	35.0613	35.5319	57.7789	42.4401	40.1579	10.802
5wkras-female-liver	21.2828	26.0027	28.2655	29.8525	26.2815	26.337	3.23021
5wkras-male-liver	20.2186	22.7265	30.3746	21.2273	35.3593	25.9812	6.58884
10wkras-female-liver	22.7743	32.2199	24.6087	21.387	27.742	25.7464	4.3307
10wkras-male-liver	27.0089	30.8837	30.1645	26.4561	27.6892	28.4405	1.96807
15wkras-female-liver	30.1613	29.161	32.6078	23.2208		28.7877	3.98367
15wkras-male-liver	40.0765	38.9242	35.8095	27.5916	27.2566	33.9317	6.14336
20Wkras-female-liver	26.5647	28.4862	27.9914			27.6808	0.997678
20Wkras-male-liver	26.379	30.7824	39.0059	18.0476	37.3473	30.3124	8.53209
26Wkras-female-liver	24.1513	31.6427	26.5003			27.4314	3.83151
26Wkras-male-liver	31.7368	17.7055	22.4737	25.2066		24.2807	5.85803
sult1a1
5wc57-female-liver	84.0011	114.285	70.7979	82.5104	93.8391	89.0868	16.2877
5wc57-male-liver	86.759	45.68	64.881	35.4152	52.859	57.1188	19.741
10wc57-female-liver	43.1799	50.8217	43.6374	40.0336	60.5441	47.6433	8.22206
10wc57-male-liver	44.8261	46.771	42.8551	40.5093	29.0341	40.7991	6.97508
15wc57-female-liver	114.377	99.6054	116.419	146.974	143.966	124.268	20.4405
15wc57-male-liver	90.5375	92.9298	75.2423	55.8217	92.6157	81.4294	16.0809
20wc57-female-liver	54.3379	78.132	79.2767	54.3008	89.3419	71.0778	15.908
20wc57-male-liver	29.7631	29.0472	36.2093	25.4903	26.7953	29.4611	4.14351
26wc57-female-liver	128.451	162.694	100.06	134.699	126.815	130.544	22.3519
26wc57-male-liver	54.4997	96.2756	94.1274	141.284	34.7673	84.1909	41.318
5wkras-female-liver	142.85	165.094	91.5445	102.374	105.729	121.518	31.097
5wkras-male-liver	161.303	153.986	145.99	192.545	42.6962	139.304	56.8153
10wkras-female-liver	128.872	48.5056	58.199	143.758	35.5354	82.9739	49.6326
10wkras-male-liver	75.6208	100.244	35.6091	45.8032	54.4846	62.3523	25.8011
15wkras-female-liver	162.978	205.053	132.27	264.838		191.285	57.3981
15wkras-male-liver	30.3603	76.2131	111.692	224.94	52.7968	99.2004	76.4643
20Wkras-female-liver	272.308	133.351	56.3251			153.995	109.461
20Wkras-male-liver	49.5391	141.641	71.8418	127.534	108.471	99.8054	38.415
26Wkras-female-liver	95.3767	163.958	127.353			128.896	34.3165
26Wkras-male-liver	246.472	176.175	177.559	77.5151		169.43	69.5112
sult1d1
5wc57-female-liver	25.6021	27.9843	15.2592	19.6642	17.052	21.1123	5.48235
5wc57-male-liver	23.1056	21.8096	23.5264	20.7335	24.5676	22.7485	1.49863
10wc57-female-liver	18.907	27.8202	20.1087	19.1888	18.9509	20.9951	3.8461
10wc57-male-liver	17.5233	18.4436	15.2969	15.8008	14.7555	16.364	1.55821
15wc57-female-liver	31.9896	29.18	33.1927	41.4105	37.6069	34.6759	4.8365
15wc57-male-liver	18.3303	38.6452	29.6322	33.4311	30.4394	30.0956	7.46618
20wc57-female-liver	24.1138	30.6609	23.7392	21.3653	27.8101	25.5379	3.67701
20wc57-male-liver	19.272	17.607	17.0475	13.7097	16.168	16.7608	2.04727
26wc57-female-liver	33.9922	46.5059	29.8014	39.1374	42.723	38.432	6.67641
26wc57-male-liver	19.7053	28.2701	26.7006	32.4223	15.0199	24.4236	6.97585
5wkras-female-liver	26.8303	37.0109	32.7104	34.9177	29.8763	32.2691	4.03117
5wkras-male-liver	23.6233	27.0197	22.9292	24.1932	12.7969	22.1125	5.43462
10wkras-female-liver	38.7429	17.239	19.1113	27.4746	18.4603	24.2057	9.07624
10wkras-male-liver	23.5135	21.1384	13.9446	18.1477	21.0659	19.562	3.6714
15wkras-female-liver	38.0933	42.5959	29.4177	48.1823		39.5723	7.92837
15wkras-male-liver	13.8218	34.1719	20.1411	37.6266	19.6169	25.0757	10.2599
20Wkras-female-liver	49.7789	33.6948	22.9512			35.475	13.5022
20Wkras-male-liver	20.0389	38.5298	23.9472	35.3879	32.4339	30.0675	7.80301
26Wkras-female-liver	30.0829	34.8736	37.8779			34.2781	3.93148
26Wkras-male-liver	44.9888	58.6965	47.6414	24.2992		43.9065	14.3563

## Sheet: protein amount-spss results 
	Name	cyp1b1	cyp2e1	cyp2c29	cyp2d22	cyp3a11	cyp3a25	cyp7a1	cyp27a1	ugt1a1	ugt1a5	ugt1a6a	ugt1a9	ugt2a3	ugt2b1	ugt2b5	ugt2b34	ugt2b36	sult1a1	sult1d1
0	5wc57-female-liver1	38.6544	85.2561	114.062	91.091	57.0501	8.99065	17.4106	18.842	91.569	12.3057	107.926	20.6051	21.878	91.7219	299.035	41.7238	42.1063	84.0011	25.6021
0	5wc57-female-liver2	33.7801	50.4883	56.737	52.3259	26.6121	7.30379	19.2804	5.42538	57.8418	10.3218	60.2461	9.4346	10.8268	42.1436	149.892	29.5149	25.3822	114.285	27.9843		Note: normally distributed data (n); non-normally distributed data (no). Test for homogeneity of variance: Uniform variance (UF); Uneven variance (UV)
0	5wc57-female-liver3	31.5734	42.8622	71.4657	52.0581	27.1936	7.43236	14.7918	8.18914	68.8703	11.31	59.9511	15.922	11.7921	39.2461	150.325	30.2884	26.1234	70.7979	15.2592
0	5wc57-female-liver4	32.1788	43.9644	87.4325	58.1283	30.8706	7.66539	15.9944	8.90937	78.3738	12.8444	70.7946	13.0902	13.8054	50.2673	170.094	32.0458	28.8629	82.5104	19.6642		Table 5 Compare the protein amounts of male WT mice and KRAS mice at the same age by independent sample t tests (T; for normally distributed data) and Mann-Whitney U analysis (M; for non-normally distributed data).
0	5wc57-female-liver5	30.1966	44.8464	81.5488	54.8169	28.8576	6.82592	16.0029	7.60488	84.9428	13.485	64.1303	14.9444	13.7535	41.9104	135.482	30.2946	26.0019	93.8391	17.052			Male WT and KRAS mice compare
1	10wc57-female-liver1	33.7827	31.2404	50.0355	52.3184	31.1999	8.00319	16.4533	14.9111	72.1751	10.7057	63.9558	24.2708	20.4121	94.8365	253.09	33.3403	34.6581	43.1799	18.907			5 Week			10 Week			15 Week			20 Week			26 Week
1	10wc57-female-liver2	35.4365	43.0563	59.0694	62.8468	27.5838	8.48218	18.1898	10.1423	95.829	12.8173	75.3941	9.98014	17.7578	85.1128	254.767	33.999	32.5099	50.8217	27.8202			Normality test (Shapiro-Wilk)	Homogeneity test	p value	Normality test (Shapiro-Wilk)	Homogeneity test	p value	Normality test (Shapiro-Wilk)	Homogeneity test	p value	Normality test (Shapiro-Wilk)	Homogeneity test	p value	Normality test (Shapiro-Wilk)	Homogeneity test	p value
1	10wc57-female-liver3	32.378	27.5399	39.1606	51.2922	18.0041	7.455	16.1368	7.63903	38.7174	9.35394	44.675	13.0869	11.1531	54.5976	150.919	25.8586	26.0615	43.6374	20.1087		cyp1b1	n	UF (0.897)	T (0.002)	n	UF (0.386)	T (0.373)	n	UV (0.037)	T (0.139)	n	UF (0.801)	T (0.935)	n	UF (0.921)	T (0.692)
1	10wc57-female-liver4	33.6012	30.8991	39.4846	50.9622	21.0459	7.18836	15.9906	8.92108	57.5541	11.0175	54.3555	8.09228	12.4211	59.1672	160.059	28.6088	25.97	40.0336	19.1888		cyp2e1	n	UF (0.590)	T (0.021)	n	UF (0.371)	T (0.858)	n	UF (0.596)	T (0.045)	n	UF (0.090)	T (0.206)	no	UF (0.113)	M (0.050)
1	10wc57-female-liver5	35.1717	42.9001	54.4702	61.4497	30.9623	7.77515	16.6223	10.9297	73.2249	13.8984	57.2317	11.6334	14.3652	63.81	207.425	30.755	29.3904	60.5441	18.9509		cyp2c29	n	UF (0.442)	T (0.230)	no	UF (0.278)	M ( 0.047)	n	UF (0.737)	T (0.181)	n	UF (0.068)	T (0.391)	n	UF (0.141)	T (0.005)
2	15wc57-female-liver1	30.1004	15.2014	25.8043	39.9038	10.845	6.72918	18.35	3.99618	25.1236	8.55127	40.253	4.53948	6.73655	18.7691	81.2947	22.857	18.9021	114.377	31.9896		cyp2d22	n	UF (0.078)	T (0.586)	n	UF (0.470)	T (0.961)	n	UF (0.836)	T (0.025)	n	UV (0.031)	T (0.214)	no	UF (0.280)	M (0.142)
2	15wc57-female-liver2	28.4287	11.8056	24.5155	35.8449	9.09388	6.1137	16.1089	3.97792	19.0665	8.3533	34.707	3.87149	5.7185	14.2256	59.9439	21.327	16.9551	99.6054	29.18		cyp3a11	n	UV (0.004)	T (0.442)	no	UF (0.464)	M ( 0.047)	n	UF (0.706)	T (0.260)	n	UF (0.238)	T (0.793)	n	UF (0.845)	T (0.004)
2	15wc57-female-liver3	30.4219	17.1564	27.4729	40.5361	11.2547	6.65545	18.0462	4.24868	24.7016	8.65147	40.9191	4.03547	6.56388	17.0349	72.838	23.0255	18.3237	116.419	33.1927		cyp3a25	no	UV (0.001)	M ( 0.347)	n	UF (0.921)	T (0.209)	n	UF (0.831)	T (0.037)	n	UV (0.043)	T (0.929)	n	UF (0.262)	T (0.157)
2	15wc57-female-liver4	31.4469	26.9158	36.8223	49.7319	12.8663	6.89375	18.4339	4.69926	39.5037	10.2982	47.5741	5.73629	9.3722	23.475	109.342	25.7059	21.728	146.974	41.4105		cyp7a1	n	UF (0.136)	T (0.007)	n	UF (0.337)	T (0.014)	no	UF (0.171)	M (0.175)	n	UV (0.003)	T (0.010 )	n	UF (0.482)	T (0.016)
2	15wc57-female-liver5	29.7097	18.6342	26.1035	38.7867	10.2345	6.34438	18.9255	3.99813	26.2999	8.95948	40.0825	4.39475	7.13829	19.3771	80.4203	23.0866	18.5182	143.966	37.6069		cyp27a1	n	UF (0.934)	T (0.230)	n	UF (0.968)	T (0.774)	no	UF (0.276)	M (0.016)	n	UF (0.558)	T (0.721)	n	UV (0.024)	T (0.043)
3	20wc57-female-liver1	31.4773	18.7613	45.6841	49.7671	16.0001	6.08869	16.678	6.43467	39.4694	11.7462	43.1229	6.76326	10.3943	30.4817	118.514	24.4707	23.2186	54.3379	24.1138		ugt1a1	n	UF (0.655)	T (0.876)	no	UF (0.486)	M (0.076 )	n	UV (0.044)	T (0.51)	n	UV (0.008)	T (0.389)	n	UF (0.352)	T (0.073)
3	20wc57-female-liver2	33.8445	27.8614	52.3749	63.4179	20.1129	7.51774	16.7244	9.30575	49.1697	10.787	55.2167	7.8012	13.3614	32.9	168.636	26.5701	26.8356	78.132	30.6609		ugt1a5	n	UV (0.000)	T (0.397)	n	UF (0.086)	T (0.816)	n	UF (0.389)	T (0.239)	n	UV (0.002)	T (0.938)	no	UF (0.244)	M (0.014)
3	20wc57-female-liver3	30.4423	34.3254	54.6229	70.6534	29.5506	6.78758	18.4323	6.83422	59.4278	11.5603	57.0603	7.51478	12.4411	36.3492	191.785	26.5074	27.3984	79.2767	23.7392		ugt1a6a	n	UF (0.110)	T (0.979)	n	UF (0.138)	T (0.191)	n	UF (0.754)	T (0.421)	n	UF (0.068)	T (0.485)	n	UF (0.135)	T (0.013)
3	20wc57-female-liver4	33.0708	44.9362	73.7115	74.2728	28.0851	7.21501	17.5553	6.85686	69.577	12.5012	65.844	9.58542	15.1627	38.7078	185.934	29.409	29.7598	54.3008	21.3653		ugt1a9	n	UF (0.590)	T (0.047)	n	UF (0.168)	T (0.078)	n	UF (0.280)	T (0.714)	no	UF (0.148)	M ( 0.117)	n	UF (0.110)	T (0.486)
3	20wc57-female-liver5	33.8819	42.2645	77.5078	88.1129	31.9875	7.40943	18.8961	7.76472	71.5266	13.8597	69.8906	9.83755	16.5914	48.0028	238.327	31.3866	33.4483	89.3419	27.8101		ugt2a3	n	UF (0.458)	T (0.665)	n	UF (0.429)	T (0.058)	n	UF (0.660)	T (0.072)	n	UV (0.005)	T (0.269)	n	UF (0.468)	T (0.113)
4	26wc57-female-liver1	32.1172	35.2461	50.157	56.3456	15.7225	7.64322	18.7691	7.25071	74.5077	12.7254	67.9128	9.94417	16.7063	48.6439	205.852	32.0986	30.8238	128.451	33.9922		ugt2b1	n	UF (0.486)	T (0.869)	n	UF (0.999)	T (0.029)	n	UV (0.015)	T (0.981)	n	UV (0.000)	T (0.756)	n	UF (0.674)	T (0.113)
4	26wc57-female-liver2	32.6989	36.6135	46.1826	55.0345	19.284	7.29247	22.1967	5.31619	50.3629	11.6285	51.7298	6.73589	10.5898	29.002	136.011	26.8298	23.6766	162.694	46.5059		ugt2b5	no	UF (0.204)	M (0.465 )	no	UV (0.027)	M ( 0.215)	n	UV (0.043)	T (0.854)	n	UV (0.048)	T (0.502)	n	UF (0.489)	T (0.096)
4	26wc57-female-liver3	35.2685	56.1042	64.0941	69.5908	28.6992	8.37228	18.4615	7.41765	75.4616	12.1689	64.2614	9.57661	15.2412	30.8322	185.542	30.8787	28.2134	100.06	29.8014		ugt2b34	n	UF (0.084)	T (0.863)	n	UF (0.857)	T (0.051)	n	UF (0.279)	T (0.118)	n	UV (0.024)	T (0.883)	n	UF (0.189)	T (0.096)
4	26wc57-female-liver4	31.5991	35.7301	43.1317	51.7732	15.7783	7.28006	20.7494	5.40355	53.7319	10.8223	55.5868	6.68034	11.0333	33.0979	158.618	27.477	25.8433	134.699	39.1374		ugt2b36	n	UF (0.123)	T (0.391)	n	UF (0.301)	T (0.039)	n	UF (0.271)	T (0.539)	n	UF (0.056)	T (0.605)	n	UF (0.307)	T (0.034)
4	26wc57-female-liver5	30.1108	39.8969	45.6676	54.2095	18.6344	6.94597	18.0208	5.67	49.6478	12.0177	49.0487	7.21703	10.5963	32.2518	146.887	26.6811	23.8947	126.815	42.723		sult1a1	n	UF (0.205)	T (0.016)	n	UV (0.025)	T (0.137)	n	UF (0.070)	T (0.625)	n	UV (0.004)	T (0.015)	n	UF (0.545)	T (0.055)
0	5wkras-female-liver1	35.7698	41.9414	44.9316	47.6881	9.04056	6.45337	19.7061	6.21692	39.5813	4.07414	49.6967	5.29852	7.52566	47.5883	121.629	25.6294	21.2828	142.85	26.8303		sult1d1	n	UF (0.149)	T (0.807)	n	UF (0.125)	T (0.111)	n	UF (0.206)	T (0.402)	n	UV (0.008)	T (0.017)	n	UF (0.351)	T (0.031)
0	5wkras-female-liver2	36.5648	61.3845	59.0407	58.5735	39.5031	7.95813	22.5217	7.19134	46.9126	9.58634	62.5159	6.40716	10.0042	69.4463	192.18	29.1766	26.0027	165.094	37.0109
0	5wkras-female-liver3	35.1055	39.5694	70.5077	60.47	28.5747	7.36729	19.471	10.2056	75.0737	12.0761	66.5305	7.45447	13.8014	61.9209	188.823	30.1863	28.2655	91.5445	32.7104		Table 6 Compare the protein amounts of female WT mice and KRAS mice at the same age by independent sample t tests (T; for normally distributed data) and Mann-Whitney U analysis (M; for non-normally distributed data).
0	5wkras-female-liver4	32.8516	41.9371	80.1181	62.4732	31.5409	7.2597	19.0323	8.77518	68.0291	11.1166	65.0476	6.3718	12.4316	60.0337	187.525	27.9517	29.8525	102.374	34.9177			Female WT and KRAS mice compare
0	5wkras-female-liver5	36.6088	39.1345	61.8515	51.4512	26.8364	7.30232	18.7682	12.7365	72.5592	10.831	60.6229	7.29256	14.7764	57.2949	161.443	30.2049	26.2815	105.729	29.8763			5 Week			10 Week			15 Week			20 Week			26 Week
1	10wkras-female-liver1	32.9168	35.3479	43.5976	51.0043	20.8316	6.6731	22.4012	7.42063	41.9737	11.4348	53.2575	5.90005	11.4945	38.2774	149.772	25.7885	22.7743	128.872	38.7429			Normality test (Shapiro-Wilk)	Homogeneity test	p value	Normality test (Shapiro-Wilk)	Homogeneity test	p value	Normality test (Shapiro-Wilk)	Homogeneity test	p value	Normality test (Shapiro-Wilk)	Homogeneity test	p value	Normality test (Shapiro-Wilk)	Homogeneity test	p value
1	10wkras-female-liver2	34.3439	36.0335	71.1756	52.0403	35.0095	8.9568	15.9528	16.055	116.379	14.8549	77.6803	12.3088	20.9591	49.5212	235.255	34.9871	32.2199	48.5056	17.239		cyp1b1	n	UF (0.235)	T (0.230)	n	UF (0.158)	T (0.285)	n	UF (0.318)	T (0.002)	no	UV (0.026)	M (0.053)	n	UF (0.308)	T (0.128)
1	10wkras-female-liver3	32.8419	22.5467	53.0349	51.4093	17.1977	8.09777	16.6891	5.81512	41.4112	9.28841	54.5386	7.20088	9.75763	26.1167	111.653	26.2361	24.6087	58.199	19.1113		cyp2e1	no	UF (0.307)	M (0.076)	n	UF (0.404)	T (0.233)	n	UF (0.252)	T (0.001)	n	UF (0.882)	T (0.501)	no	UF (0.415)	M (0.180)
1	10wkras-female-liver4	32.9663	24.3382	38.4759	51.677	16.897	10.0633	17.2262	7.06734	42.6826	8.52872	50.75	6.18701	7.86142	19.206	88.6484	25.3057	21.387	143.758	27.4746		cyp2c29	n	UF (0.472)	T (0.128)	n	UF (0.174)	T (0.418)	no	UV (0.006)	M (0.014)	n	UV (0.013)	T (0.688)	n	UF (0.827)	T (0.234)
1	10wkras-female-liver5	33.6889	29.7686	68.6581	56.8243	25.7076	8.62142	16.7759	13.089	85.0379	10.6487	71.4161	8.14925	14.6172	37.2015	171.563	29.1409	27.742	35.5354	18.4603		cyp2d22	no	UF (0.199)	M (0.917)	no	UV (0.005)	M (0.602 )	n	UV (0.017)	T (0.018)	n	UF (0.185)	T (0.257)	no	UF (0.881)	M (0.101)
2	15wkras-female-liver1	37.355	54.7239	82.0801	82.8662	26.2386	7.96697	22.8988	6.67778	62.1506	13.098	62.4318	6.89575	13.7689	40.5074	213.264	30.4331	30.1613	162.978	38.0933		cyp3a11	n	UF (0.717)	T (0.386)	n	UF (0.697)	T (0.557)	n	UF (0.076)	T (0.001)	n	UV (0.035)	T (0.018)	n	UF (0.871)	T (0.033)
2	15wkras-female-liver2	35.4595	52.3338	60.5669	61.942	27.2896	7.40792	21.6153	8.48327	68.6839	14.3403	69.3009	7.65079	16.7833	44.8104	206.174	28.8342	29.161	205.053	42.5959		cyp3a25	n	UF (0.482)	T (0.414)	n	UF (0.199)	T (0.275)	n	UF (0.559)	T (0.001)	n	UF (0.369)	T (0.210)	no	UF (0.199)	M (0.297)
2	15wkras-female-liver3	35.9038	61.1542	88.6133	77.5335	37.7322	7.59462	19.576	9.7128	96.4518	16.6947	83.845	8.78051	20.8488	55.8757	211.258	34.454	32.6078	132.27	29.4177		cyp7a1	no	UF (0.653)	M (0.028)	no	UF (0.144)	M (0.347 )	n	UF (0.219)	T (0.006)	n	UF (0.078)	T (0.007)	n	UF (0.244)	T (0.038)
2	15wkras-female-liver4	32.3124	34.3709	46.6888	54.5794	21.5309	7.36817	24.3792	5.36124	40.4592	11.8145	52.8441	5.44205	10.5306	30.4071	135.566	25.4354	23.2208	264.838	48.1823		cyp27a1	n	UF (0.328)	T (0.775)	n	UF (0.111)	T (0.798)	no	UV (0.006)	M (0.014)	n	UF (0.382)	T (0.782)	n	UV (0.016)	T (0.486)
3	20Wkras-female-liver3	34.4435	27.9351	55.2774	61.5008	16.488	7.79597	25.5652	5.52351	59.8182	12.8605	58.1447	7.708	14.5551	48.1376	186.741	29.6415	26.5647	272.308	49.7789		ugt1a1	n	UF (0.378)	T (0.127)	n	UF (0.146)	T (0.914)	n	UF (0.164)	T (0.008)	n	UF (0.608)	T (0.474)	no	UF (0.388)	M (0.180)
3	20Wkras-female-liver4	33.8618	39.468	57.2495	54.7589	13.0233	7.69172	23.7538	9.16746	86.286	12.9457	64.3337	7.18211	16.0373	65.6546	209.483	31.1793	28.4862	133.351	33.6948		ugt1a5	n	UF (0.243)	T (0.138)	n	UF (0.687)	T (0.668)	n	UF (0.109)	T (0.001)	n	UF (0.913)	T (0.890)	n	UF (0.323)	T (0.529)
3	20Wkras-female-liver5	34.4588	50.6122	61.4378	59.3815	12.3109	7.12085	20.0026	6.72188	52.6558	10.8356	56.5242	5.1891	11.7987	50.4903	156.921	26.8854	27.9914	56.3251	22.9512		ugt1a6a	no	UF (0.148)	M (0.602)	n	UF (0.565)	T (0.756)	n	UF (0.103)	T (0.004)	n	UF (0.240)	T (0.830)	n	UF (0.100)	T (0.476)
4	26Wkras-female-liver1	39.4016	46.6308	54.4104	71.0166	14.3294	8.69897	24.0756	6.15279	80.711	11.3714	65.568	5.25937	11.5998	27.6927	124.097	25.7289	24.1513	95.3767	30.0829		ugt1a9	n	UF (0.100)	T (0.002)	n	UF (0.236)	T (0.113)	n	UF (0.240)	T (0.007)	n	UF (0.732)	T (0.152)	n	UF (0.871)	T (0.345)
4	26Wkras-female-liver2	35.9713	54.3617	65.0264	59.9436	8.27162	8.68845	22.3514	5.2899	89.315	12.8449	61.6553	8.75761	15.4983	54.8111	235.867	31.3131	31.6427	163.958	34.8736		ugt2a3	n	UF (0.661)	T (0.284)	n	UF (0.595)	T (0.448)	n	UF (0.053)	T (0.005)	n	UF (0.760)	T (0.761)	no	UF (0.218)	M (0.456)
4	26Wkras-female-liver3	31.9533	47.475	52.7956	58.1462	5.73806	7.05871	21.7889	6.00198	51.5496	9.89401	57.5645	6.33976	11.6165	33.3403	174.602	24.8146	26.5003	127.353	37.8779		ugt2b1	no	UF (0.162)	M (0.175)	n	UF (0.162)	T (0.004)	n	UF (0.122)	T (0.002)	n	UF (0.422)	T (0.022)	no	UF (0.209)	M (0.655)
0	5wc57-male-liver1	33.0742	30.595	59.1167	50.5586	34.4866	7.42414	18.0146	8.00319	46.4277	8.56058	64.0837	12.3307	11.1612	68.9221	192.704	28.2836	26.8922	86.759	23.1056		ugt2b5	no	UF (0.255)	M (0.602)	n	UF (0.920)	T (0.148)	no	UF (0.162)	M (0.014)	n	UF (0.542)	T (0.898)	n	UF (0.340)	T (0.704)
0	5wc57-male-liver2	32.2933	31.8864	72.3448	48.7926	27.049	7.34531	17.0023	7.4467	31.1134	8.37544	60.4479	8.59171	9.21481	72.5766	180.647	27.3764	25.9673	45.68	21.8096		ugt2b34	no	UF (0.190)	M (0.028)	n	UF (0.757)	T (0.372)	n	UF (0.176)	T (0.009)	n	UF (0.490)	T (0.433)	n	UF (0.466)	T (0.502)
0	5wc57-male-liver3	34.0243	39.9849	76.3599	57.3701	31.088	7.71799	18.3812	10.5498	32.2457	9.02661	57.5389	10.7013	9.27903	60.7992	195.797	27.8636	27.504	64.881	23.5264		ugt2b36	no	UF (0.236)	M (0.917)	n	UF (0.814)	T (0.165)	n	UF (0.213)	T (0.001)	n	UF (0.169)	T (0.851)	n	UF (0.734)	T (0.711)
0	5wc57-male-liver4	33.5101	31.4961	82.9194	55.609	25.2306	7.44406	15.7792	10.6915	24.8976	8.05914	66.9913	8.97334	11.7233	84.5795	202.122	28.8494	29.133	35.4152	20.7335		sult1a1	n	UF (0.063)	T (0.073)	n	UV (0.000)	T (0.155)	n	UF (0.073)	T (0.044)	n	UV (0.024)	T (0.319)	n	UF (0.494)	T (0.736)
0	5wc57-male-liver5	35.4314	49.4978	110.5	64.2215	38.9647	8.07345	17.7571	15.3428	58.6962	9.0446	82.2372	16.2319	16.2597	114.643	298.174	32.5324	36.1196	52.859	24.5676		sult1d1	n	UF (0.303)	T (0.006)	no	UF (0.082)	T (0.487)	n	UF (0.395)	T (0.288)	n	UF (0.072)	T (0.154)	n	UF (0.289)	T (0.373)
1	10wc57-male-liver1	36.0443	41.3742	97.1476	61.3641	42.3255	8.93495	18.5819	10.6622	62.2527	11.8576	77.1271	13.5782	15.8295	123.026	288.435	32.7681	36.4305	44.8261	17.5233
1	10wc57-male-liver2	35.2829	35.7788	71.2883	56.4331	37.2972	8.16379	18.332	7.91605	47.4107	9.51391	81.0807	8.37658	14.5597	151.376	328.18	31.1989	34.2854	46.771	18.4436		Table 7 The protein amounts of male WT mice and KRAS mice for different ages relative to 5 weeks, the data were analyzed by one-way ANOVA (A; for normally distributed data) and Kruskal-Wallis H analysis (K; for non-normally distributed data). We adjusted the significance level α to 0.0125 according to the Bonferroni correction (0.05/4=0.0125).
1	10wc57-male-liver3	34.6311	30.0268	57.889	47.1781	24.5034	7.6576	17.177	8.11964	44.739	9.1637	73.599	9.85419	12.7569	114.558	226.553	30.7238	31.2179	42.8551	15.2969
1	10wc57-male-liver4	35.7565	34.5297	65.4011	51.8137	22.6656	8.08129	18.9981	9.11147	49.9105	8.77023	72.8562	4.49918	13.0229	108.226	200.3	28.8142	28.8793	40.5093	15.8008			Male WT mice									Male KRAS mice
1	10wc57-male-liver5	36.8535	34.2108	50.668	46.2496	29.4889	7.60965	16.8503	7.1104	47.7447	3.42924	70.6781	8.21692	12.185	137.052	271.588	32.9371	31.0522	29.0341	14.7555			Homogeneity test	5 -10 weeks		5 -15 weeks		5 -20 weeks		5 -26 weeks		Homogeneity test	5 -10 weeks		5 -15 weeks		5 -20 weeks		5 -26 weeks
2	15wc57-male-liver1	33.1155	31.4391	78.8542	72.113	42.2865	8.87319	18.5009	6.65663	41.6403	10.6792	99.4502	8.90525	16.4916	144.153	272.659	30.8918	36.1933	90.5375	18.3303				Normality test (Shapiro-Wilk)	p value	Normality test (Shapiro-Wilk)	p value	Normality test (Shapiro-Wilk)	p value	Normality test (Shapiro-Wilk)	p value		Normality test (Shapiro-Wilk)	p value	Normality test (Shapiro-Wilk)	p value	Normality test (Shapiro-Wilk)	p value	Normality test (Shapiro-Wilk)	p value
2	15wc57-male-liver2	35.4767	32.3648	81.6216	63.0109	35.7334	7.08682	21.3245	11.5929	39.7528	11.7954	97.6586	10.188	14.7273	97.868	304.79	30.4907	36.0102	92.9298	38.6452		cyp1b1	UF (0.067)	n	A (0.142)	n	A (0.866)	n	A (0.544)	n	A (0.456)	UV (0.048)	n	A (0.228)	n	A (1.000)	n	A (0.620)	n	A (0.981)
2	15wc57-male-liver3	31.4138	36.942	64.7026	55.2538	36.9964	7.89258	22.0316	4.80189	30.2336	9.48898	67.5221	4.27026	10.8738	104.223	250.964	26.7101	30.2164	75.2423	29.6322		cyp2e1	UV (0.005)	n	A (1.000)	n	A (1.000)	n	A (1.000)	no	K (0.005)	UF (0.322)	n	A (0.128)	n	A (0.951)	n	A (1.000)	n	A (0.504)
2	15wc57-male-liver4	34.3174	35.9339	36.6104	46.0397	18.5128	6.43025	21.4227	5.28381	22.8159	8.43097	62.2857	4.68226	9.57029	77.2987	164.493	27.4898	24.9016	55.8217	33.4311		cyp2c29	UF (0.071)	n	A (0.477)	n	A (0.444)	n	A (0.162)	n	A (0.003)	UF (0.121)	no	K (1.000)	n	A (0.136)	n	A (0.671)	n	A (0.050)
2	15wc57-male-liver5	35.1505	46.9513	76.1012	63.9784	34.4595	8.5056	21.669	5.78711	32.6603	9.97731	74.5605	4.43964	12.9661	103.593	248.878	29.0519	31.2559	92.6157	30.4394		cyp2d22	UV (0.013)	n	A (0.997)	n	A (0.973)	n	A (0.811)	no	K (0.007)	UF (0.411)	n	A (0.424)	n	A (0.010)	n	A (0.241)	n	A (0.716)
3	20wc57-male-liver1	36.403	33.2217	47.8717	59.1219	21.7988	8.04913	19.6514	7.8464	29.501	8.50972	58.2515	4.55835	10.4882	93.8947	201.4	28.5401	27.4601	29.7631	19.272		cyp3a11	UF (0.862)	n	A (0.985)	n	A (0.691)	n	A (0.328)	n	A (0.064)	UF (0.055)	no	K (0.075)	n	A (0.069)	n	A (0.557)	n	A (0.213)
3	20wc57-male-liver2	30.9914	33.9612	64.4974	55.6237	34.5342	7.41946	18.92	6.1385	29.8867	8.90045	63.153	4.51538	9.25517	89.5528	209.177	25.9273	28.6029	29.0472	17.607		cyp3a25	UF (0.105)	n	A (0.245)	n	A (0.705)	n	A (0.691)	n	A (0.006)	UF (0.315)	no	K (0.055)	no	K (0.055)	no	K (0.055)	no	K (0.055)
3	20wc57-male-liver3	37.1585	37.7627	50.9096	60.2973	20.713	8.08729	18.899	7.54775	38.848	9.33955	56.5982	5.55199	10.6157	73.5333	155.123	26.5744	26.449	36.2093	17.0475		cyp7a1	UV (0.046)	n	A (0.966)	no	K (0.003)	n	A (0.186)	n	A (0.400)	UF (0.415)	n	A (0.988)	n	A (0.283)	n	A (0.168)	n	A (0.001)
3	20wc57-male-liver4	32.3757	34.1488	56.4281	57.5323	22.6973	7.40246	18.1862	9.60553	33.4629	8.4957	62.1185	4.33928	10.2953	89.9535	177.568	25.4611	26.1863	25.4903	13.7097		cyp27a1	UF (0.308)	n	A (0.321)	no	K (0.304)	n	A (0.308)	n	A (0.800)	UF (0.269)	n	A (0.675)	n	A (0.000)	n	A (0.804)	n	A (0.028)
3	20wc57-male-liver5	35.5403	43.3175	63.6065	67.2993	29.3566	7.86905	18.6564	11.5336	37.5562	9.09272	82.8048	5.25061	13.1806	105.548	221.74	30.0686	32.1786	26.7953	16.168		ugt1a1	UV (0.001)	n	A (0.628)	n	A (0.992)	n	A (0.990)	n	A (0.817)	UF (0.074)	no	K (0.164)	n	A (0.038)	n	A (0.698)	n	A (0.447)
4	26wc57-male-liver1	32.5575	46.3501	90.4807	63.7294	25.0982	7.97864	19.3164	7.23707	36.9616	10.6216	78.5657	3.46288	10.268	84.739	198.203	27.0404	29.9772	54.4997	19.7053		ugt1a5	UF (0.117)	n	A (0.954)	n	A (0.214)	n	A (0.826)	no	K (0.001)	UV (0.000)	n	A (0.897)	n	A (0.240)	n	A (0.999)	n	A (0.746)
4	26wc57-male-liver2	31.0359	60.3569	117.582	70.5489	41.8252	8.41695	21.928	5.17483	41.9129	11.551	82.6825	4.22448	11.2718	107.806	315.4	24.5339	35.0613	96.2756	28.2701		ugt1a6a	UV (0.003)	n	A (0.542)	n	A (0.696)	n	A (1.000)	n	A (0.142)	UF (0.099)	n	A (0.723)	n	A (0.056)	n	A (0.511)	n	A (0.536)
4	26wc57-male-liver3	35.3697	58.7962	115.1	72.719	41.5029	8.92082	20.1076	15.3291	38.7644	11.7939	96.9871	4.49772	16.6155	108.531	274.678	31.4936	35.5319	94.1274	26.7006		ugt1a9	UF (0.050)	n	A (0.126)	n	A (0.005)	n	A (0.000)	n	A (0.000)	UF (0.478)	n	A (0.266)	n	A (0.863)	no	K(0.128)	n	A (0.219)
4	26wc57-male-liver4	39.5192	161.56	213.137	154.148	61.4775	10.0265	24.5327	9.42443	84.5166	16.1576	130.65	6.26032	22.9539	202.573	596.794	38.6757	57.7789	141.284	32.4223		ugt2a3	UV (0.044)	n	A (0.755)	n	A (0.991)	n	A (0.999)	n	A (0.665)	UF (0.243)	n	A (0.768)	n	A (0.018)	n	A (0.188)	n	A (0.908)
4	26wc57-male-liver5	34.9358	53.5479	145.396	77.1804	41.2577	8.96561	16.5895	12.5729	68.4532	11.803	122.492	4.10669	18.5642	171.074	361.201	34.7338	42.4401	34.7673	15.0199		ugt2b1	UV (0.006)	n	A (0.043)	n	A (0.600)	n	A (0.965)	n	A (0.370)	UV (0.008)	n	A (0.835)	n	A (0.984)	n	A (0.994)	n	A (1.000)
0	5wkras-male-liver1	37.7715	44.1441	47.1541	44.8855	5.53618	6.1571	20.2588	5.84555	29.583	8.62481	47.7748	5.63871	7.27936	49.9799	124.873	26.0111	20.2186	161.303	23.6233		ugt2b5	UF (0.105)	no	K (0.603)	no	K (0.603)	no	K (0.603)	no	K (0.603)	UV (0.038)	n	A (0.973)	n	A (1.000)	n	A (1.000)	n	A (9.69)
0	5wkras-male-liver2	36.8521	54.7373	52.427	54.1	5.33191	6.29597	22.6914	7.86797	33.1024	4.34577	58.3688	6.18667	9.11088	76.0471	181.192	27.25	22.7265	153.986	27.0197		ugt2b34	UV (0.021)	n	A (0.494)	n	A (1.000)	n	A (0.843)	n	A (0.979)	UF (0.210)	n	A (0.933)	n	A (0.094)	n	A (0.467)	n	A (0.170)
0	5wkras-male-liver3	38.0866	74.7075	88.3451	68.1853	55.5306	8.01289	21.9758	6.78694	47.1631	9.48101	73.7589	8.70039	10.8487	87.8646	253.809	31.3527	30.3746	145.99	22.9292		ugt2b36	UF (0.053)	n	A (0.389)	n	A (0.490)	n	A (0.800)	n	A (0.007)	UF (0.122)	n	A (0.539)	n	A (0.057)	n	A (0.284)	n	A (0.688)
0	5wkras-male-liver4	34.9594	45.8109	47.7395	53.2101	8.74335	6.44323	22.5673	5.05124	25.1807	4.14364	50.7515	5.57568	7.26281	50.9255	133.273	25.0751	21.2273	192.545	24.1932		sult1a1	UV (0.006)	n	A (0.617)	n	A (0.395)	n	A (0.186)	n	A (0.835)	UF (0.547)	n	A (0.042)	n	A (0.271)	n	A (0.278)	n	A (0.432)
0	5wkras-male-liver5	37.5374	57.401	84.2565	73.9787	37.4004	8.06896	17.8692	13.3207	66.1043	10.2639	99.2646	10.6533	17.8597	122.726	282.85	33.5521	35.3593	42.6962	12.7969		sult1d1	UV (0.034)	n	A (0.001)	n	A (0.436)	n	A (0.008)	n	A (0.999)	UF (0.115)	n	A (0.650)	n	A (0.599)	n	A (0.167)	n	A (0.001)
1	10wkras-male-liver1	34.9785	39.2336	46.2555	53.3561	21.7505	6.96448	23.663	5.73424	26.2599	9.19978	63.7348	4.73163	10.4219	103.713	236.963	28.4008	27.0089	75.6208	23.5135
1	10wkras-male-liver2	33.7224	26.5527	66.1689	59.9529	33.9034	8.42349	21.0754	8.20354	30.0148	9.05644	75.4822	7.14665	12.9587	116.069	231.178	28.8015	30.8837	100.244	21.1384		Table 8 The protein amounts of male WT mice and KRAS mice for different ages relative to 5 weeks, the data were analyzed by one-way ANOVA (A; for normally distributed data) and Kruskal-Wallis H analysis (K; for non-normally distributed data). We adjusted the significance level α to 0.0125 according to the Bonferroni correction (0.05/4=0.0125).
1	10wkras-male-liver3	36.2191	35.8235	49.2257	50.8531	16.8887	7.75306	18.2384	10.1622	50.7898	8.74421	78.4759	6.47397	13.5018	108.863	225.334	31.6614	30.1645	35.6091	13.9446
1	10wkras-male-liver4	34.4674	33.2153	45.8257	45.3309	18.6992	7.30806	20.4205	8.39488	25.6785	8.49959	64.5044	5.17654	8.82812	75.5276	206.201	28.1478	26.4561	45.8032	18.1477			Female WT mice									Female KRAS mice
1	10wkras-male-liver5	36.2595	44.3205	45.3159	52.6085	17.2807	7.66647	21.8232	9.01743	30.1574	8.90911	68.3703	5.51421	10.5104	85.6484	216.952	27.1791	27.6892	54.4846	21.0659			Homogeneity test	5 -10 weeks		5 -15 weeks		5 -20 weeks		5 -26 weeks		Homogeneity test	5 -10 weeks		5 -15 weeks		5 -20 weeks		5 -26 weeks
2	15wkras-male-liver1	41.2071	49.2597	73.2168	62.6579	42.5455	8.37364	16.7483	14.8742	63.8254	9.45626	102.921	10.8591	19.6854	185.747	368.59	38.0266	40.0765	30.3603	13.8218				Normality test (Shapiro-Wilk)	p value	Normality test (Shapiro-Wilk)	p value	Normality test (Shapiro-Wilk)	p value	Normality test (Shapiro-Wilk)	p value		Normality test (Shapiro-Wilk)	p value	Normality test (Shapiro-Wilk)	p value	Normality test (Shapiro-Wilk)	p value	Normality test (Shapiro-Wilk)	p value
2	15wkras-male-liver2	39.9716	45.1926	64.3734	81.7746	52.7503	10.8539	21.871	13.5969	44.6381	9.70215	95.5444	6.64253	21.3352	161.499	320.947	34.5549	38.9242	76.2131	34.1719		cyp1b1	UF (0.251)	n	A (0.529)	n	A (0.017)	n	A (0.562)	n	A (0.469)	UF (0.100)	n	A (0.108)	n	A (0.924)	no	K (0.345)	n	A (0.777)
2	15wkras-male-liver3	34.2203	37.4918	89.1694	80.5343	45.1063	8.66604	20.3572	11.3522	44.4451	11.8808	102.827	5.83664	16.9375	120.445	259.914	32.1532	35.8095	111.692	20.1411		cyp2e1	UF (0.273)	no	K (0.065)	no	K (0.000)	no	K (0.059)	no	K (0.229)	UF (0.699)	no	K (0.028)	no	K (0.562)	no	K (0.459)	no	K (0.568)
2	15wkras-male-liver4	38.2251	47.4589	103.291	80.0676	34.8772	10.0355	19.4814	13.5559	144.627	13.8689	80.1019	4.84835	15.9482	28.8994	119.371	31.9887	27.5916	224.94	37.6266		cyp2c29	UF (0.114)	n	A (0.000)	no	K (0.000)	n	A (0.015)	n	A (0.916)	UF (0.052)	n	A (0.350)	n	A (0.508)	n	A (0.602)	n	A (0.563)
2	15wkras-male-liver5	32.1126	62.4274	85.7902	103.217	28.0722	8.9248	16.6057	12.8765	86.322	11.7397	65.1807	7.3913	11.9395	34.7123	118.565	26.2271	27.2566	52.7968	19.6169		cyp2d22	UF (0.217)	no	K (0.519)	no	K (0.007)	no	K (0.465)	no	K (0.864)	UV (0.001)	no	K (0.080)	n	A (0.019)	n	A (0.662)	n	A (0.222)
3	20Wkras-male-liver1	32.5268	42.142	61.3493	59.518	27.922	7.19559	21.3479	7.89029	26.6264	3.80239	62.8594	4.10127	10.2743	67.5584	191.953	23.8882	26.379	49.5391	20.0389		cyp3a11	UF (0.063)	no	K (0.636)	no	K(0.001)	no	K (0.576)	no	K (0.071)	UF (0.560)	n	A (0.435)	n	A (0.837)	n	A (0.036)	n	A (0.007)
3	20Wkras-male-liver2	36.4865	48.8893	64.4351	70.6004	23.1169	7.97359	21.9481	9.69038	80.0369	14.4815	68.4888	8.1082	18.6413	52.1709	212.226	30.7445	30.7824	141.641	38.5298		cyp3a25	UF (0.723)	n	A (0.709)	n	A (0.007)	n	A (0.093)	n	A (0.710)	UF (0.186)	n	A (0.030)	n	A (0.564)	n	A (0.653)	no	K (0.270)
3	20Wkras-male-liver3	34.2272	57.1748	106.24	78.356	54.2434	9.00563	22.864	9.01603	66.2415	10.7106	100.149	4.27404	18.0535	160.223	314.925	29.039	39.0059	71.8418	23.9472		cyp7a1	UF (0.204)	n	A (0.984)	n	A (0.149)	n	A (0.272)	n	A (0.002)	UF (0.631)	no	K (0.043)	no	K (0.043)	no	K (0.043)	no	K (0.043)
3	20Wkras-male-liver4	30.0649	21.3554	26.2473	52.0384	3.2315	6.26267	26.941	5.21148	7.30432	3.99091	38.9699	3.02338	6.08986	43.1443	84.4002	20.9042	18.0476	127.534	35.3879		cyp27a1	UV (0.040)	n	A (1.000)	n	A (0.358)	n	A (0.951)	n	A (0.742)	UV (0.009)	n	A (1.000)	n	A (0.962)	n	A (0.888)	n	A (0.255)
3	20Wkras-male-liver5	38.3698	79.9062	88.2687	81.635	32.2821	8.63313	25.6428	8.62358	53.2124	10.4944	97.8106	4.25958	16.9063	177.278	330.717	30.3499	37.3473	108.471	32.4339		ugt1a1	UF (0.294)	n	A (0.344)	n	A (0.000)	n	A (0.056)	no	K (0.264)	UF (0.199)	n	A (0.744)	n	A (0.692)	n	A (0.745)	n	A (0.456)
4	26Wkras-male-liver1	35.0922	47.4793	57.712	80.4069	22.8672	9.77149	29.7816	4.82299	45.8163	6.03589	73.3171	9.8068	15.6408	144.047	304.254	28.6046	31.7368	246.472	44.9888		ugt1a5	UF (0.135)	n	A (0.524)	n	A (0.001)	n	A (0.961)	n	A (0.815)	UF (0.714)	n	A (0.362)	n	A (0.014)	n	A (0.144)	n	A (0.308)
4	26Wkras-male-liver2	33.9226	31.2503	23.8436	46.8208	4.72723	6.70293	35.5465	4.26495	7.93645	5.6649	43.7884	3.2459	6.73704	26.6361	83.9119	22.2181	17.7055	176.175	58.6965		ugt1a6a	UF (0.208)	no	K (0.264)	no	K (0.001)	no	K (0.264)	no	K (0.229)	UF (0.071)	n	A (0.916)	n	A (0.343)	n	A (0.863)	n	A (0.919)
4	26Wkras-male-liver3	32.8938	37.7682	31.1268	51.5804	7.30792	6.87552	29.7531	4.27016	18.9806	5.47075	49.7993	4.0912	7.72749	62.6595	154.454	24.0164	22.4737	177.559	47.6414		ugt1a9	UF (0.076)	n	A (0.540)	n	A (0.000)	n	A (0.008)	n	A (0.006)	UF (0.458)	n	A (0.229)	n	A (0.600)	n	A (0.921)	n	A (0.865)
4	26Wkras-male-liver4	40.4781	50.6062	33.6583	44.2847	3.5498	7.44601	22.3131	5.27295	34.0653	4.13022	66.3663	4.99737	10.4998	65.3478	190.396	26.2066	25.2066	77.5151	24.2992		ugt2a3	UF (0.241)	n	A (0.689)	n	A (0.001)	n	A (0.424)	n	A (0.246)	UF (0.385)	n	A (0.617)	n	A (0.160)	n	A (0.397)	no	K (0.671)
																						ugt2b1	UV (0.026)	no	K (0.323)	no	K (0.002)	no	K (0.213)	no	K (0.122)	UF (0.694)	n	A (0.002)	n	A (0.038)	n	A (0.575)	n	A (0.019)
																						ugt2b5	UF (0.243)	no	K (0.283)	no	K (0.020)	no	K (0.636)	no	K (0.932)	UF (0.612)	n	A (0.502)	no	K (0.603)	n	A (0.664)	n	A (0.808)
																						ugt2b34	UF (0.281)	no	K (0.699)	no	K (0.001)	no	K (0.103)	no	K (0.390)	UF (0.568)	n	A (0.871)	n	A (0.600)	n	A (0.800)	n	A (0.576)
																						ugt2b36	UF (0.217)	no	K (0.636)	no	K (0.007)	no	K (0.932)	no	K (0.519)	UF (0.478)	n	A (0.800)	n	A (0.328)	n	A (0.618)	n	A (0.684)
																						sult1a1	UF (0.477)	n	A (0.001)	n	A (0.004)	n	A (0.116)	n	A (0.001)	UF (0.085)	n	A (0.308)	n	A (0.092)	n	A (0.453)	n	A (0.863)
																						sult1d1	UF (0.426)	no	K (0.932)	n	A (0.000)	n	A (0.179)	n	A (0.000)	UF (0.197)	n	A (0.135)	n	A (0.198)	n	A (0.595)	n	A (0.738)
