# Supplementary material for: Changes and sex- and age-related differences in the expression of drug metabolizing enzymes in a KRAS-mutant mouse model of lung cancer
Source: PeerJ. 2020 Nov 18;8:e10182. doi: 10.7717/peerj.10182 (PMC7680056; doi:10.7717/peerj.10182)
Supplement: Supplemental Information 9 [file peerj-08-10182-s009.zip]

Archive with 16 entries (12 files):
- Raw data/
- Raw data/Raw data-enzyme activity .xlsx
- Raw data/Raw data-protein amount quantified by lc-ms-ms.xlsx
- Raw data/Raw data-wb picture/
- Raw data/Raw data-wb picture/female mice/
- Raw data/Raw data-wb picture/female mice/AHR.png
- Raw data/Raw data-wb picture/female mice/FXR.png
- Raw data/Raw data-wb picture/female mice/PPARa.png
- Raw data/Raw data-wb picture/female mice/PXR.png
- Raw data/Raw data-wb picture/female mice/a┬-ACTIN.png
- Raw data/Raw data-wb picture/male mice/
- Raw data/Raw data-wb picture/male mice/AHR.png
- Raw data/Raw data-wb picture/male mice/FXR.png
- Raw data/Raw data-wb picture/male mice/PPARa.png
- Raw data/Raw data-wb picture/male mice/PXR.png
- Raw data/Raw data-wb picture/male mice/a┬-ACTIN.png
