# Supplementary material for: Changes and sex- and age-related differences in the expression of drug metabolizing enzymes in a KRAS-mutant mouse model of lung cancer
Source: PeerJ. 2020 Nov 18;8:e10182. doi: 10.7717/peerj.10182 (PMC7680056; doi:10.7717/peerj.10182)
Supplement: Supplemental Information 9 [file peerj-08-10182-s009.zip › Raw data/Raw data-enzyme activity .xlsx]

## Sheet: Liver
name	Cyp2e1	Cyp3a11	Sult1a1	Sult1d1	Ugt1a9
5wc57-female -liver1	847.995	290.988	54.4054	1.81816	598.335
5wc57-female -liver2	1129.32	203.258	71.0605	1.34659	442.76
5wc57-female -liver3	581.604	164.875	32.4939	0.204357	710.034
5wc57-female -liver4	518.43	173.528	21.6147	0.266053	515.093
5wc57-female -liver5	252.436	200.352	24.5735	0.274139	560.481
10wc57-female -liver1	376.155	365.955	18.954	0.353974	488.943
10wc57-female -liver2	633.886	106.043	26.9003	0.674946	334.921
10wc57-female -liver3	346.823	97.957	24.8325	0.572951	378.643
10wc57-female -liver4	697.453	125.444	20.8875	0.501945	332.035
10wc57-female -liver5	698.133	199.625	26.0595	0.392727	484.75
15wc57-female -liver1	251.347	211.76	100.514	3.44625	179.08
15wc57-female -liver2	72.3448	285.932	69.021	0.703948	99.6654
15wc57-female -liver3	335.127	151.645	91.6435	1.71473	81.7236
15wc57-female -liver4	445.847	154.236	94.6465	1.40304	142.727
15wc57-female -liver5	207.629	234.139	105.785	2.43371	161.999
20wc57-female -liver1	375.57	155.306	25.5271	0.699717	427.719
20wc57-female -liver2	674.912	224.875	17.484	0.424204	413.505
20wc57-female -liver3	47.0573	406.25	16.0381	0.347538	166.332
20wc57-female -liver4	684.64	425.789	15.9481	0.406084	426.888
20wc57-female -liver5	443.659	446.663	20.9202	0.511688	230.746
26wc57-female -liver1	365.053	519.1	68.1749	1.93337	356.763
26wc57-female -liver2	774.304	670.452	69.2982	3.58762	485.519
26wc57-female -liver3	944.718	632.468	55.943	1.09436	423.5
26wc57-female -liver4	627.755	396.919	75.8059	2.1248	477.101
26wc57-female -liver5	230.069	763.022	22.915	0.764607	90.2014
5wc57-male -liver1	370.67	341.413	35.5536	0.801073	1251.72
5wc57-male -liver2	569.26	301.619	28.9781	0.481445	740.674
5wc57-male -liver3	687.182	251.697	23.1253	0.418245	628.79
5wc57-male -liver4	678.562	192.035	23.9282	0.505555	854.816
5wc57-male -liver5	978.345	258.67	31.2379	0.838479	1537.18
10wc57-male -liver1	712.294	161.187	19.4793	0.31195	1225.38
10wc57-male -liver2	346.346	356.142	22.8094	0.458434	470.181
10wc57-male -liver3	498.741	198.803	23.1388	0.200406	940.517
10wc57-male -liver4	817.741	223.158	25.5922	0.281027	605.762
10wc57-male -liver5	517.929	140.469	16.3048	0.61629	720.571
15wc57-male -liver1	397.607	49.0209	56.4025	0.473312	587.288
15wc57-male -liver2	261.838	522.219	44.8611	0.870721	455.153
15wc57-male -liver3	201.681		45.1357	0.57956	142.486
15wc57-male -liver4	806.692	654.139	77.2823	1.7267	359.268
15wc57-male -liver5	863.075	1297.31	102.417	1.34341	261.23
20wc57-male -liver1	452.566	414.395	15.2757	0.251413	238.2
20wc57-male -liver2	154.172	645.942	8.41745	0.0882248	123.393
20wc57-male -liver3	673.776	328.296	9.24834		351.466
20wc57-male -liver4	169.79	513.137	7.11977	0.0170947	198.951
20wc57-male -liver5	295.29	663.92	38.247	0.0641905	214.689
26wc57-male -liver1	471.254	689.626	15.3153	0.307054	79.3842
26wc57-male -liver2	257.116	1033.95	26.87	0.460895	100.043
26wc57-male -liver3	788.819		12.7639	0.753969	672.385
26wc57-male -liver4	701.694	266.941	37.031	0.671717	469.885
26wc57-male -liver5	505.433	308.151	8.2215	0.0682659	825.549
5wkras-female -liver1	907.543	131.651	26.6768	0.180204	350.965
5wkras-female -liver2	624.375	272.573	51.2255	1.15268	739.125
5wkras-female -liver3	537.438	252.125	44.1754	0.53187	550.325
5wkras-female -liver4	550.563	246.749	29.0883	0.165452	288.573
5wkras-female -liver5	1029.79	202.943	76.9119	0.697841	836.234
10wkras-female -liver1	333.693	756.278	26.4648	1.12149	293.777
10wkras-female -liver2	368.108	221.223	4.08676	0.145284	829.032
10wkras-female -liver3	213.092	198.873	25.6138	0.209142	509.376
10wkras-female -liver4	711.93	94.3895	3.83128	0.131757	21.7803
10wkras-female -liver5	337.531	123.882	0.237746	0.0628681	31.8645
15wkras-female -liver1	584.558	447.615		1.15795	537.308
15wkras-female -liver2	420.742	403.818	79.5705	1.90023	231.878
15wkras-female -liver3	640.564	417.025	30.1095	0.648206	250.176
15wkras-female -liver4	233.082	736.132	15.1022	2.30014	423.512
20wkras-female -liver1	540.84	537.533	113.933	1.87628	643.371
20wkras-female -liver2	544.796	571.249	48.8936	0.711453	641.464
20wkras-female -liver3	863.671	346.823	37.2607	0.296321	856.454
26wkras-female -liver1	1132.08	424.253	54.2379	0.323835	366.284
26wkras-female -liver2	1383.9		97.4939	0.75482	1157.14
26wkras-female -liver3	598.104	904.878	41.6245	0.946282	183.135
5wkras-male -liver1	943.931	379.865	27.5702	0.850088	573.531
5wkras-male -liver2	844.143	913.268	37.7392	1.15681	619.778
5wkras-male -liver3	765.449	666.705	22.9766	0.734955	816.302
5wkras-male -liver4	709.125	380.994	30.1225	0.735118	461.687
5wkras-male -liver5	741.14	549.242	16.0062	0.103495	821.161
10wkras-male -liver1	270.463	619.215	23.1227	0.45856	156.64
10wkras-male -liver2	239.102	741.637	32.0927	0.498265	479.508
10wkras-male -liver3	794.281	500.153	11.1624	0.0988259	802.807
10wkras-male -liver4	597.347	97.6983	16.0158	0.243317	288.499
10wkras-male -liver5	603.406	116.185	12.9645	0.169306	264.315
15wkras-male -liver1	620.645	118.363	5.96525	0.0318962	664.639
15wkras-male -liver2	882.139	108.012	32.6757	1.28793	367.115
15wkras-male -liver3	472.567	212.766	6.28707	0.405072	301.162
15wkras-male -liver4	918.773	91.351	48.1623	0.355638	688.948
15wkras-male -liver5	1128.35	82.586	12.8073	0.113247	549.058
20wkras-male -liver1	601.272		20.9517	0.610332	144.492
20wkras-male -liver2	1037.75	52.3901	53.3041	1.12154	202.457
20wkras-male -liver3	290.443	23.6251	11.3743	0.32933	37.8043
20wkras-male -liver4	178.961	41.4565	52.5952	0.672194	22.8423
20wkras-male -liver5	573.113	52.1928	34.1984	0.954497	55.2691
26wkras-male -liver1	1204.14		96.5106	2.62168	826.921
26wkras-male -liver2	607.295	53.2758	132.247	2.12974	441.9
26wkras-male -liver3	588.678	23.1699	91.1687	2.31374	179.576
26wkras-male -liver4	818.699	20.1065	33.8836	0.600292	253.025
