# Supplementary material for: Changes and sex- and age-related differences in the expression of drug metabolizing enzymes in a KRAS-mutant mouse model of lung cancer
Source: PeerJ. 2020 Nov 18;8:e10182. doi: 10.7717/peerj.10182 (PMC7680056; doi:10.7717/peerj.10182)
Supplement: Supplemental Information 9 [file peerj-08-10182-s009.zip › Raw data/Raw data-protein amount quantified by lc-ms-ms.xlsx]

## Sheet: liver tissue
Name	NO.1	NO.2	NO.3	NO.4	NO.5	mean	stdev
cyp1b1
5wc57-female-liver	38.6544	33.7801	31.5734	32.1788	30.1966	33.2767	3.26981
5wc57-male-liver	33.0742	32.2933	34.0243	33.5101	35.4314	33.6667	1.17301
10wc57-female-liver	33.7827	35.4365	32.378	33.6012	35.1717	34.074	1.24961
10wc57-male-liver	36.0443	35.2829	34.6311	35.7565	36.8535	35.7137	0.831848
15wc57-female-liver	30.1004	28.4287	30.4219	31.4469	29.7097	30.0215	1.09916
15wc57-male-liver	33.1155	35.4767	31.4138	34.3174	35.1505	33.8948	1.65987
20wc57-female-liver	31.4773	33.8445	30.4423	33.0708	33.8819	32.5434	1.52592
20wc57-male-liver	36.403	30.9914	37.1585	32.3757	35.5403	34.4938	2.67367
26wc57-female-liver	32.1172	32.6989	35.2685	31.5991	30.1108	32.3589	1.88887
26wc57-male-liver	32.5575	31.0359	35.3697	39.5192	34.9358	34.6836	3.23048
5wkras-female-liver	35.7698	36.5648	35.1055	32.8516	36.6088	35.3801	1.54384
5wkras-male-liver	37.7715	36.8521	38.0866	34.9594	37.5374	37.0414	1.24922
10wkras-female-liver	32.9168	34.3439	32.8419	32.9663	33.6889	33.3516	0.651113
10wkras-male-liver	34.9785	33.7224	36.2191	34.4674	36.2595	35.1294	1.10738
15wkras-female-liver	37.355	35.4595	35.9038	32.3124		35.2577	2.12382
15wkras-male-liver	41.2071	39.9716	34.2203	38.2251	32.1126	37.1473	3.85797
20Wkras-female-liver	34.4435	33.8618	34.4588			34.2547	0.340353
20Wkras-male-liver	32.5268	36.4865	34.2272	30.0649	38.3698	34.3351	3.25666
26Wkras-female-liver	39.4016	35.9713	31.9533			35.7754	3.72801
26Wkras-male-liver	35.0922	33.9226	32.8938	40.4781		35.5967	3.37594
cyp2c29
5wc57-female-liver	114.062	56.737	71.4657	87.4325	81.5488	82.2493	21.252
5wc57-male-liver	59.1167	72.3448	76.3599	82.9194	110.5	80.2481	19.0159
10wc57-female-liver	50.0355	59.0694	39.1606	39.4846	54.4702	48.4441	8.91904
10wc57-male-liver	97.1476	71.2883	57.889	65.4011	50.668	68.4788	17.8089
15wc57-female-liver	25.8043	24.5155	27.4729	36.8223	26.1035	28.1437	4.96405
15wc57-male-liver	78.8542	81.6216	64.7026	36.6104	76.1012	67.578	18.4681
20wc57-female-liver	45.6841	52.3749	54.6229	73.7115	77.5078	60.7803	13.9954
20wc57-male-liver	47.8717	64.4974	50.9096	56.4281	63.6065	56.6627	7.41677
26wc57-female-liver	50.157	46.1826	64.0941	43.1317	45.6676	49.8466	8.35266
26wc57-male-liver	90.4807	117.582	115.1	213.137	145.396	136.339	47.1325
5wkras-female-liver	44.9316	59.0407	70.5077	80.1181	61.8515	63.2899	13.1571
5wkras-male-liver	47.1541	52.427	88.3451	47.7395	84.2565	63.9844	20.5252
10wkras-female-liver	43.5976	71.1756	53.0349	38.4759	68.6581	54.9884	14.6212
10wkras-male-liver	46.2555	66.1689	49.2257	45.8257	45.3159	50.5583	8.85808
15wkras-female-liver	82.0801	60.5669	88.6133	46.6888		69.4873	19.354
15wkras-male-liver	73.2168	64.3734	89.1694	103.291	85.7902	83.1682	15.0009
20Wkras-female-liver	55.2774	57.2495	61.4378			57.9882	3.14594
20Wkras-male-liver	61.3493	64.4351	106.24	26.2473	88.2687	69.308	30.2686
26Wkras-female-liver	54.4104	65.0264	52.7956			57.4108	6.64455
26Wkras-male-liver	57.712	23.8436	31.1268	33.6583		36.5852	14.6861
cyp2d22
5wc57-female-liver	91.091	52.3259	52.0581	58.1283	54.8169	61.684	16.6193
5wc57-male-liver	50.5586	48.7926	57.3701	55.609	64.2215	55.3103	6.09922
10wc57-female-liver	52.3184	62.8468	51.2922	50.9622	61.4497	55.7738	5.8613
10wc57-male-liver	61.3641	56.4331	47.1781	51.8137	46.2496	52.6077	6.36093
15wc57-female-liver	39.9038	35.8449	40.5361	49.7319	38.7867	40.9607	5.22326
15wc57-male-liver	72.113	63.0109	55.2538	46.0397	63.9784	60.0791	9.86158
20wc57-female-liver	49.7671	63.4179	70.6534	74.2728	88.1129	69.2448	14.1121
20wc57-male-liver	59.1219	55.6237	60.2973	57.5323	67.2993	59.9749	4.45467
26wc57-female-liver	56.3456	55.0345	69.5908	51.7732	54.2095	57.3907	7.02072
26wc57-male-liver	63.7294	70.5489	72.719	154.148	77.1804	87.6652	37.4807
5wkras-female-liver	47.6881	58.5735	60.47	62.4732	51.4512	56.1312	6.28886
5wkras-male-liver	44.8855	54.1	68.1853	53.2101	73.9787	58.8719	11.8891
10wkras-female-liver	51.0043	52.0403	51.4093	51.677	56.8243	52.591	2.39652
10wkras-male-liver	53.3561	59.9529	50.8531	45.3309	52.6085	52.4203	5.2528
15wkras-female-liver	82.8662	61.942	77.5335	54.5794		69.2303	13.1991
15wkras-male-liver	62.6579	81.7746	80.5343	80.0676	103.217	81.6503	14.4013
20Wkras-female-liver	61.5008	54.7589	59.3815			58.5471	3.44756
20Wkras-male-liver	59.518	70.6004	78.356	52.0384	81.635	68.4295	12.5072
26Wkras-female-liver	71.0166	59.9436	58.1462			63.0355	6.97007
26Wkras-male-liver	80.4069	46.8208	51.5804	44.2847		55.7732	16.6986
cyp2e1
5wc57-female-liver	85.2561	50.4883	42.8622	43.9644	44.8464	53.4835	18.0035
5wc57-male-liver	30.595	31.8864	39.9849	31.4961	49.4978	36.692	8.09469
10wc57-female-liver	31.2404	43.0563	27.5399	30.8991	42.9001	35.1272	7.3116
10wc57-male-liver	41.3742	35.7788	30.0268	34.5297	34.2108	35.1841	4.0818
15wc57-female-liver	15.2014	11.8056	17.1564	26.9158	18.6342	17.9427	5.63009
15wc57-male-liver	31.4391	32.3648	36.942	35.9339	46.9513	36.7262	6.16854
20wc57-female-liver	18.7613	27.8614	34.3254	44.9362	42.2645	33.6298	10.6914
20wc57-male-liver	33.2217	33.9612	37.7627	34.1488	43.3175	36.4824	4.20693
26wc57-female-liver	35.2461	36.6135	56.1042	35.7301	39.8969	40.7182	8.79029
26wc57-male-liver	46.3501	60.3569	58.7962	161.56	53.5479	76.1223	48.0739
5wkras-female-liver	41.9414	61.3845	39.5694	41.9371	39.1345	44.7934	9.36575
5wkras-male-liver	44.1441	54.7373	74.7075	45.8109	57.401	55.3602	12.2051
10wkras-female-liver	35.3479	36.0335	22.5467	24.3382	29.7686	29.607	6.16221
10wkras-male-liver	39.2336	26.5527	35.8235	33.2153	44.3205	35.8291	6.64414
15wkras-female-liver	54.7239	52.3338	61.1542	34.3709		50.6457	11.4714
15wkras-male-liver	49.2597	45.1926	37.4918	47.4589	62.4274	48.3661	9.05075
20Wkras-female-liver	27.9351	39.468	50.6122			39.3384	11.3391
20Wkras-male-liver	42.142	48.8893	57.1748	21.3554	79.9062	49.8936	21.3852
26Wkras-female-liver	46.6308	54.3617	47.475			49.4891	4.2408
26Wkras-male-liver	47.4793	31.2503	37.7682	50.6062		41.776	8.8948
cyp3a11
5wc57-female-liver	57.0501	26.6121	27.1936	30.8706	28.8576	34.1168	12.9266
5wc57-male-liver	34.4866	27.049	31.088	25.2306	38.9647	31.3638	5.56408
10wc57-female-liver	31.1999	27.5838	18.0041	21.0459	30.9623	25.7592	5.96571
10wc57-male-liver	42.3255	37.2972	24.5034	22.6656	29.4889	31.2561	8.38965
15wc57-female-liver	10.845	9.09388	11.2547	12.8663	10.2345	10.8589	1.38669
15wc57-male-liver	42.2865	35.7334	36.9964	18.5128	34.4595	33.5977	8.94293
20wc57-female-liver	16.0001	20.1129	29.5506	28.0851	31.9875	25.1472	6.77909
20wc57-male-liver	21.7988	34.5342	20.713	22.6973	29.3566	25.82	5.9255
26wc57-female-liver	15.7225	19.284	28.6992	15.7783	18.6344	19.6237	5.32599
26wc57-male-liver	25.0982	41.8252	41.5029	61.4775	41.2577	42.2323	12.8997
5wkras-female-liver	9.04056	39.5031	28.5747	31.5409	26.8364	27.0991	11.2021
5wkras-male-liver	5.53618	5.33191	55.5306	8.74335	37.4004	22.5085	22.8298
10wkras-female-liver	20.8316	35.0095	17.1977	16.897	25.7076	23.1287	7.53479
10wkras-male-liver	21.7505	33.9034	16.8887	18.6992	17.2807	21.7045	7.08181
15wkras-female-liver	26.2386	27.2896	37.7322	21.5309		28.1978	6.83168
15wkras-male-liver	42.5455	52.7503	45.1063	34.8772	28.0722	40.6703	9.50519
20Wkras-female-liver	16.488	13.0233	12.3109			13.9407	2.23456
20Wkras-male-liver	27.922	23.1169	54.2434	3.2315	32.2821	28.1592	18.332
26Wkras-female-liver	14.3294	8.27162	5.73806			9.44637	4.41451
26Wkras-male-liver	22.8672	4.72723	7.30792	3.5498		9.61303	8.9744
cyp3a25
5wc57-female-liver	8.99065	7.30379	7.43236	7.66539	6.82592	7.64362	0.812973
5wc57-male-liver	7.42414	7.34531	7.71799	7.44406	8.07345	7.60099	0.299243
10wc57-female-liver	8.00319	8.48218	7.455	7.18836	7.77515	7.78078	0.499637
10wc57-male-liver	8.93495	8.16379	7.6576	8.08129	7.60965	8.08946	0.533189
15wc57-female-liver	6.72918	6.1137	6.65545	6.89375	6.34438	6.54729	0.313842
15wc57-male-liver	8.87319	7.08682	7.89258	6.43025	8.5056	7.75769	1.00425
20wc57-female-liver	6.08869	7.51774	6.78758	7.21501	7.40943	7.00369	0.582549
20wc57-male-liver	8.04913	7.41946	8.08729	7.40246	7.86905	7.76547	0.334013
26wc57-female-liver	7.64322	7.29247	8.37228	7.28006	6.94597	7.5068	0.543036
26wc57-male-liver	7.97864	8.41695	8.92082	10.0265	8.96561	8.8617	0.766268
5wkras-female-liver	6.45337	7.95813	7.36729	7.2597	7.30232	7.26816	0.536427
5wkras-male-liver	6.1571	6.29597	8.01289	6.44323	8.06896	6.99563	0.959774
10wkras-female-liver	6.6731	8.9568	8.09777	10.0633	8.62142	8.48247	1.24147
10wkras-male-liver	6.96448	8.42349	7.75306	7.30806	7.66647	7.62311	0.54599
15wkras-female-liver	7.96697	7.40792	7.59462	7.36817		7.58442	0.273476
15wkras-male-liver	8.37364	10.8539	8.66604	10.0355	8.9248	9.37078	1.0406
20Wkras-female-liver	7.79597	7.69172	7.12085			7.53618	0.363446
20Wkras-male-liver	7.19559	7.97359	9.00563	6.26267	8.63313	7.81412	1.10741
26Wkras-female-liver	8.69897	8.68845	7.05871			8.14871	0.943983
26Wkras-male-liver	9.77149	6.70293	6.87552	7.44601		7.69899	1.41768
cyp7a1
5wc57-female-liver	17.4106	19.2804	14.7918	15.9944	16.0029	16.696	1.71671
5wc57-male-liver	18.0146	17.0023	18.3812	15.7792	17.7571	17.3869	1.03106
10wc57-female-liver	16.4533	18.1898	16.1368	15.9906	16.6223	16.6786	0.880987
10wc57-male-liver	18.5819	18.332	17.177	18.9981	16.8503	17.9879	0.92785
15wc57-female-liver	18.35	16.1089	18.0462	18.4339	18.9255	17.9729	1.08882
15wc57-male-liver	18.5009	21.3245	22.0316	21.4227	21.669	20.9897	1.41778
20wc57-female-liver	16.678	16.7244	18.4323	17.5553	18.8961	17.6572	0.996886
20wc57-male-liver	19.6514	18.92	18.899	18.1862	18.6564	18.8626	0.530766
26wc57-female-liver	18.7691	22.1967	18.4615	20.7494	18.0208	19.6395	1.77037
26wc57-male-liver	19.3164	21.928	20.1076	24.5327	16.5895	20.4948	2.96432
5wkras-female-liver	19.7061	22.5217	19.471	19.0323	18.7682	19.8999	1.51072
5wkras-male-liver	20.2588	22.6914	21.9758	22.5673	17.8692	21.0725	2.03682
10wkras-female-liver	22.4012	15.9528	16.6891	17.2262	16.7759	17.809	2.60743
10wkras-male-liver	23.663	21.0754	18.2384	20.4205	21.8232	21.0441	1.9829
15wkras-female-liver	22.8988	21.6153	19.576	24.3792		22.1173	2.03607
15wkras-male-liver	16.7483	21.871	20.3572	19.4814	16.6057	19.0127	2.29774
20Wkras-female-liver	25.5652	23.7538	20.0026			23.1072	2.83713
20Wkras-male-liver	21.3479	21.9481	22.864	26.941	25.6428	23.7488	2.42729
26Wkras-female-liver	24.0756	22.3514	21.7889			22.7386	1.19152
26Wkras-male-liver	29.7816	35.5465	29.7531	22.3131		29.3486	5.42411
cyp27a1
5wc57-female-liver	18.842	5.42538	8.18914	8.90937	7.60488	9.79416	5.22259
5wc57-male-liver	8.00319	7.4467	10.5498	10.6915	15.3428	10.4068	3.12268
10wc57-female-liver	14.9111	10.1423	7.63903	8.92108	10.9297	10.5086	2.75901
10wc57-male-liver	10.6622	7.91605	8.11964	9.11147	7.1104	8.58395	1.36293
15wc57-female-liver	3.99618	3.97792	4.24868	4.69926	3.99813	4.18404	0.309019
15wc57-male-liver	6.65663	11.5929	4.80189	5.28381	5.78711	6.82446	2.75257
20wc57-female-liver	6.43467	9.30575	6.83422	6.85686	7.76472	7.43924	1.15154
20wc57-male-liver	7.8464	6.1385	7.54775	9.60553	11.5336	8.53436	2.08146
26wc57-female-liver	7.25071	5.31619	7.41765	5.40355	5.67	6.21162	1.03469
26wc57-male-liver	7.23707	5.17483	15.3291	9.42443	12.5729	9.94765	4.06978
5wkras-female-liver	6.21692	7.19134	10.2056	8.77518	12.7365	9.02511	2.5729
5wkras-male-liver	5.84555	7.86797	6.78694	5.05124	13.3207	7.77448	3.2742
10wkras-female-liver	7.42063	16.055	5.81512	7.06734	13.089	9.88942	4.44158
10wkras-male-liver	5.73424	8.20354	10.1622	8.39488	9.01743	8.30245	1.62664
15wkras-female-liver	6.67778	8.48327	9.7128	5.36124		7.55878	1.92352
15wkras-male-liver	14.8742	13.5969	11.3522	13.5559	12.8765	13.2511	1.28382
20Wkras-female-liver	5.52351	9.16746	6.72188			7.13762	1.85721
20Wkras-male-liver	7.89029	9.69038	9.01603	5.21148	8.62358	8.08635	1.73416
26Wkras-female-liver	6.15279	5.2899	6.00198			5.81489	0.460863
26Wkras-male-liver	4.82299	4.26495	4.27016	5.27295		4.65776	0.486585
ugt1a1
5wc57-female-liver	91.569	57.8418	68.8703	78.3738	84.9428	76.3195	13.3045
5wc57-male-liver	46.4277	31.1134	32.2457	24.8976	58.6962	38.6761	13.6865
10wc57-female-liver	72.1751	95.829	38.7174	57.5541	73.2249	67.5001	21.1218
10wc57-male-liver	62.2527	47.4107	44.739	49.9105	47.7447	50.4115	6.86946
15wc57-female-liver	25.1236	19.0665	24.7016	39.5037	26.2999	26.9391	7.55907
15wc57-male-liver	41.6403	39.7528	30.2336	22.8159	32.6603	33.4206	7.59693
20wc57-female-liver	39.4694	49.1697	59.4278	69.577	71.5266	57.8341	13.6038
20wc57-male-liver	29.501	29.8867	38.848	33.4629	37.5562	33.8509	4.28623
26wc57-female-liver	74.5077	50.3629	75.4616	53.7319	49.6478	60.7424	13.0969
26wc57-male-liver	36.9616	41.9129	38.7644	84.5166	68.4532	54.1218	21.2639
5wkras-female-liver	39.5813	46.9126	75.0737	68.0291	72.5592	60.4312	16.0988
5wkras-male-liver	29.583	33.1024	47.1631	25.1807	66.1043	40.2267	16.6448
10wkras-female-liver	41.9737	116.379	41.4112	42.6826	85.0379	65.497	34.003
10wkras-male-liver	26.2599	30.0148	50.7898	25.6785	30.1574	32.5801	10.3877
15wkras-female-liver	62.1506	68.6839	96.4518	40.4592		66.9364	23.0807
15wkras-male-liver	63.8254	44.6381	44.4451	144.627	86.322	76.7715	41.6555
20Wkras-female-liver	59.8182	86.286	52.6558			66.2533	17.7146
20Wkras-male-liver	26.6264	80.0369	66.2415	7.30432	53.2124	46.6843	29.5406
26Wkras-female-liver	80.711	89.315	51.5496			73.8585	19.7933
26Wkras-male-liver	45.8163	7.93645	18.9806	34.0653		26.6996	16.6467
ugt1a5
5wc57-female-liver	12.3057	10.3218	11.31	12.8444	13.485	12.0534	1.25397
5wc57-male-liver	8.56058	8.37544	9.02661	8.05914	9.0446	8.61328	0.425232
10wc57-female-liver	10.7057	12.8173	9.35394	11.0175	13.8984	11.5586	1.79858
10wc57-male-liver	11.8576	9.51391	9.1637	8.77023	3.42924	8.54693	3.10308
15wc57-female-liver	8.55127	8.3533	8.65147	10.2982	8.95948	8.96274	0.777978
15wc57-male-liver	10.6792	11.7954	9.48898	8.43097	9.97731	10.0744	1.26298
20wc57-female-liver	11.7462	10.787	11.5603	12.5012	13.8597	12.0909	1.16164
20wc57-male-liver	8.50972	8.90045	9.33955	8.4957	9.09272	8.86763	0.367724
26wc57-female-liver	12.7254	11.6285	12.1689	10.8223	12.0177	11.8725	0.706888
26wc57-male-liver	10.6216	11.551	11.7939	16.1576	11.803	12.3854	2.16367
5wkras-female-liver	4.07414	9.58634	12.0761	11.1166	10.831	9.53684	3.18049
5wkras-male-liver	8.62481	4.34577	9.48101	4.14364	10.2639	7.37182	2.91379
10wkras-female-liver	11.4348	14.8549	9.28841	8.52872	10.6487	10.9511	2.45956
10wkras-male-liver	9.19978	9.05644	8.74421	8.49959	8.90911	8.88183	0.272659
15wkras-female-liver	13.098	14.3403	16.6947	11.8145		13.9869	2.079
15wkras-male-liver	9.45626	9.70215	11.8808	13.8689	11.7397	11.3296	1.80817
20Wkras-female-liver	12.8605	12.9457	10.8356			12.2139	1.19442
20Wkras-male-liver	3.80239	14.4815	10.7106	3.99091	10.4944	8.69595	4.65967
26Wkras-female-liver	11.3714	12.8449	9.89401			11.3701	1.47546
26Wkras-male-liver	6.03589	5.6649	5.47075	4.13022		5.32544	0.830592
ugt1a6a
5wc57-female-liver	107.926	60.2461	59.9511	70.7946	64.1303	72.6096	20.2208
5wc57-male-liver	64.0837	60.4479	57.5389	66.9913	82.2372	66.2598	9.62265
10wc57-female-liver	63.9558	75.3941	44.675	54.3555	57.2317	59.1224	11.4363
10wc57-male-liver	77.1271	81.0807	73.599	72.8562	70.6781	75.0682	4.08392
15wc57-female-liver	40.253	34.707	40.9191	47.5741	40.0825	40.7071	4.57706
15wc57-male-liver	99.4502	97.6586	67.5221	62.2857	74.5605	80.2954	17.2393
20wc57-female-liver	43.1229	55.2167	57.0603	65.844	69.8906	58.2269	10.3997
20wc57-male-liver	58.2515	63.153	56.5982	62.1185	82.8048	64.5852	10.5356
26wc57-female-liver	67.9128	51.7298	64.2614	55.5868	49.0487	57.7079	8.09793
26wc57-male-liver	78.5657	82.6825	96.9871	130.65	122.492	102.275	23.387
5wkras-female-liver	49.6967	62.5159	66.5305	65.0476	60.6229	60.8827	6.65403
5wkras-male-liver	47.7748	58.3688	73.7589	50.7515	99.2646	65.9837	21.1521
10wkras-female-liver	53.2575	77.6803	54.5386	50.75	71.4161	61.5285	12.1665
10wkras-male-liver	63.7348	75.4822	78.4759	64.5044	68.3703	70.1135	6.59434
15wkras-female-liver	62.4318	69.3009	83.845	52.8441		67.1054	13.0417
15wkras-male-liver	102.921	95.5444	102.827	80.1019	65.1807	89.3151	16.385
20Wkras-female-liver	58.1447	64.3337	56.5242			59.6675	4.12143
20Wkras-male-liver	62.8594	68.4888	100.149	38.9699	97.8106	73.6556	25.6502
26Wkras-female-liver	65.568	61.6553	57.5645			61.5959	4.00206
26Wkras-male-liver	73.3171	43.7884	49.7993	66.3663		58.3178	13.8254
ugt1a9
5wc57-female-liver	20.6051	9.4346	15.922	13.0902	14.9444	14.7993	4.08319
5wc57-male-liver	12.3307	8.59171	10.7013	8.97334	16.2319	11.3658	3.10126
10wc57-female-liver	24.2708	9.98014	13.0869	8.09228	11.6334	13.4127	6.34939
10wc57-male-liver	13.5782	8.37658	9.85419	4.49918	8.21692	8.90502	3.27506
15wc57-female-liver	4.53948	3.87149	4.03547	5.73629	4.39475	4.5155	0.733255
15wc57-male-liver	8.90525	10.188	4.27026	4.68226	4.43964	6.49708	2.82433
20wc57-female-liver	6.76326	7.8012	7.51478	9.58542	9.83755	8.30044	1.34567
20wc57-male-liver	4.55835	4.51538	5.55199	4.33928	5.25061	4.84312	0.526998
26wc57-female-liver	9.94417	6.73589	9.57661	6.68034	7.21703	8.03081	1.59791
26wc57-male-liver	3.46288	4.22448	4.49772	6.26032	4.10669	4.51042	1.04934
5wkras-female-liver	5.29852	6.40716	7.45447	6.3718	7.29256	6.5649	0.864103
5wkras-male-liver	5.63871	6.18667	8.70039	5.57568	10.6533	7.35095	2.2453
10wkras-female-liver	5.90005	12.3088	7.20088	6.18701	8.14925	7.9492	2.59378
10wkras-male-liver	4.73163	7.14665	6.47397	5.17654	5.51421	5.8086	0.984772
15wkras-female-liver	6.89575	7.65079	8.78051	5.44205		7.19227	1.40047
15wkras-male-liver	10.8591	6.64253	5.83664	4.84835	7.3913	7.11559	2.29618
20Wkras-female-liver	7.708	7.18211	5.1891			6.69307	1.32875
20Wkras-male-liver	4.10127	8.1082	4.27404	3.02338	4.25958	4.7533	1.94593
26Wkras-female-liver	5.25937	8.75761	6.33976			6.78558	1.79123
26Wkras-male-liver	9.8068	3.2459	4.0912	4.99737		5.53532	2.93609
ugt2a3
5wc57-female-liver	21.878	10.8268	11.7921	13.8054	13.7535	14.4112	4.36638
5wc57-male-liver	11.1612	9.21481	9.27903	11.7233	16.2597	11.5276	2.87098
10wc57-female-liver	20.4121	17.7578	11.1531	12.4211	14.3652	15.2218	3.82436
10wc57-male-liver	15.8295	14.5597	12.7569	13.0229	12.185	13.6708	1.49272
15wc57-female-liver	6.73655	5.7185	6.56388	9.3722	7.13829	7.10588	1.3686
15wc57-male-liver	16.4916	14.7273	10.8738	9.57029	12.9661	12.9258	2.80322
20wc57-female-liver	10.3943	13.3614	12.4411	15.1627	16.5914	13.5902	2.40137
20wc57-male-liver	10.4882	9.25517	10.6157	10.2953	13.1806	10.767	1.4521
26wc57-female-liver	16.7063	10.5898	15.2412	11.0333	10.5963	12.8334	2.91873
26wc57-male-liver	10.268	11.2718	16.6155	22.9539	18.5642	15.9347	5.25597
5wkras-female-liver	7.52566	10.0042	13.8014	12.4316	14.7764	11.7078	2.94601
5wkras-male-liver	7.27936	9.11088	10.8487	7.26281	17.8597	10.4723	4.38931
10wkras-female-liver	11.4945	20.9591	9.75763	7.86142	14.6172	12.938	5.12661
10wkras-male-liver	10.4219	12.9587	13.5018	8.82812	10.5104	11.2442	1.94216
15wkras-female-liver	13.7689	16.7833	20.8488	10.5306		15.4829	4.39495
15wkras-male-liver	19.6854	21.3352	16.9375	15.9482	11.9395	17.1692	3.62564
20Wkras-female-liver	14.5551	16.0373	11.7987			14.1304	2.15101
20Wkras-male-liver	10.2743	18.6413	18.0535	6.08986	16.9063	13.993	5.54234
26Wkras-female-liver	11.5998	15.4983	11.6165			12.9048	2.24599
26Wkras-male-liver	15.6408	6.73704	7.72749	10.4998		10.1513	3.99118
ugt2b1
5wc57-female-liver	91.7219	42.1436	39.2461	50.2673	41.9104	53.0579	22.0048
5wc57-male-liver	68.9221	72.5766	60.7992	84.5795	114.643	80.3041	21.0187
10wc57-female-liver	94.8365	85.1128	54.5976	59.1672	63.81	71.5048	17.513
10wc57-male-liver	123.026	151.376	114.558	108.226	137.052	126.847	17.4511
15wc57-female-liver	18.7691	14.2256	17.0349	23.475	19.3771	18.5763	3.39042
15wc57-male-liver	144.153	97.868	104.223	77.2987	103.593	105.427	24.2532
20wc57-female-liver	30.4817	32.9	36.3492	38.7078	48.0028	37.2883	6.76913
20wc57-male-liver	93.8947	89.5528	73.5333	89.9535	105.548	90.4966	11.4787
26wc57-female-liver	48.6439	29.002	30.8322	33.0979	32.2518	34.7656	7.91197
26wc57-male-liver	84.739	107.806	108.531	202.573	171.074	134.945	49.5825
5wkras-female-liver	47.5883	69.4463	61.9209	60.0337	57.2949	59.2568	7.92983
5wkras-male-liver	49.9799	76.0471	87.8646	50.9255	122.726	77.5085	30.0768
10wkras-female-liver	38.2774	49.5212	26.1167	19.206	37.2015	34.0645	11.7308
10wkras-male-liver	103.713	116.069	108.863	75.5276	85.6484	97.9643	16.8426
15wkras-female-liver	40.5074	44.8104	55.8757	30.4071		42.9002	10.5486
15wkras-male-liver	185.747	161.499	120.445	28.8994	34.7123	106.261	71.8932
20Wkras-female-liver	48.1376	65.6546	50.4903			54.7609	9.50735
20Wkras-male-liver	67.5584	52.1709	160.223	43.1443	177.278	100.075	63.5834
26Wkras-female-liver	27.6927	54.8111	33.3403			38.6147	14.3079
26Wkras-male-liver	144.047	26.6361	62.6595	65.3478		74.6725	49.5026
ugt2b5
5wc57-female-liver	299.035	149.892	150.325	170.094	135.482	180.965	67.141
5wc57-male-liver	192.704	180.647	195.797	202.122	298.174	213.889	47.7586
10wc57-female-liver	253.09	254.767	150.919	160.059	207.425	205.252	49.3441
10wc57-male-liver	288.435	328.18	226.553	200.3	271.588	263.011	50.569
15wc57-female-liver	81.2947	59.9439	72.838	109.342	80.4203	80.7677	18.1203
15wc57-male-liver	272.659	304.79	250.964	164.493	248.878	248.357	51.9987
20wc57-female-liver	118.514	168.636	191.785	185.934	238.327	180.639	43.2545
20wc57-male-liver	201.4	209.177	155.123	177.568	221.74	193.002	26.6037
26wc57-female-liver	205.852	136.011	185.542	158.618	146.887	166.582	28.6685
26wc57-male-liver	198.203	315.4	274.678	596.794	361.201	349.255	150.784
5wkras-female-liver	121.629	192.18	188.823	187.525	161.443	170.32	29.8574
5wkras-male-liver	124.873	181.192	253.809	133.273	282.85	195.199	70.8779
10wkras-female-liver	149.772	235.255	111.653	88.6484	171.563	151.378	56.9176
10wkras-male-liver	236.963	231.178	225.334	206.201	216.952	223.326	12.0988
15wkras-female-liver	213.264	206.174	211.258	135.566		191.565	37.4519
15wkras-male-liver	368.59	320.947	259.914	119.371	118.565	237.477	114.838
20Wkras-female-liver	186.741	209.483	156.921			184.382	26.36
20Wkras-male-liver	191.953	212.226	314.925	84.4002	330.717	226.844	100.336
26Wkras-female-liver	124.097	235.867	174.602			178.189	55.9713
26Wkras-male-liver	304.254	83.9119	154.454	190.396		183.254	91.9968
ugt2b34
5wc57-female-liver	41.7238	29.5149	30.2884	32.0458	30.2946	32.7735	5.0886
5wc57-male-liver	28.2836	27.3764	27.8636	28.8494	32.5324	28.9811	2.0579
10wc57-female-liver	33.3403	33.999	25.8586	28.6088	30.755	30.5123	3.37248
10wc57-male-liver	32.7681	31.1989	30.7238	28.8142	32.9371	31.2884	1.68493
15wc57-female-liver	22.857	21.327	23.0255	25.7059	23.0866	23.2004	1.57707
15wc57-male-liver	30.8918	30.4907	26.7101	27.4898	29.0519	28.9269	1.82354
20wc57-female-liver	24.4707	26.5701	26.5074	29.409	31.3866	27.6688	2.72186
20wc57-male-liver	28.5401	25.9273	26.5744	25.4611	30.0686	27.3143	1.9361
26wc57-female-liver	32.0986	26.8298	30.8787	27.477	26.6811	28.793	2.51609
26wc57-male-liver	27.0404	24.5339	31.4936	38.6757	34.7338	31.2955	5.70424
5wkras-female-liver	25.6294	29.1766	30.1863	27.9517	30.2049	28.6298	1.91476
5wkras-male-liver	26.0111	27.25	31.3527	25.0751	33.5521	28.6482	3.64139
10wkras-female-liver	25.7885	34.9871	26.2361	25.3057	29.1409	28.2917	4.02982
10wkras-male-liver	28.4008	28.8015	31.6614	28.1478	27.1791	28.8381	1.68765
15wkras-female-liver	30.4331	28.8342	34.454	25.4354		29.7892	3.74357
15wkras-male-liver	38.0266	34.5549	32.1532	31.9887	26.2271	32.5901	4.31442
20Wkras-female-liver	29.6415	31.1793	26.8854			29.2354	2.17557
20Wkras-male-liver	23.8882	30.7445	29.039	20.9042	30.3499	26.9852	4.3658
26Wkras-female-liver	25.7289	31.3131	24.8146			27.2855	3.5178
26Wkras-male-liver	28.6046	22.2181	24.0164	26.2066		25.2614	2.7618
ugt2b36
5wc57-female-liver	42.1063	25.3822	26.1234	28.8629	26.0019	29.6953	7.06624
5wc57-male-liver	26.8922	25.9673	27.504	29.133	36.1196	29.1232	4.07762
10wc57-female-liver	34.6581	32.5099	26.0615	25.97	29.3904	29.718	3.86407
10wc57-male-liver	36.4305	34.2854	31.2179	28.8793	31.0522	32.3731	2.97514
15wc57-female-liver	18.9021	16.9551	18.3237	21.728	18.5182	18.8854	1.75052
15wc57-male-liver	36.1933	36.0102	30.2164	24.9016	31.2559	31.7155	4.67391
20wc57-female-liver	23.2186	26.8356	27.3984	29.7598	33.4483	28.1321	3.78393
20wc57-male-liver	27.4601	28.6029	26.449	26.1863	32.1786	28.1754	2.43191
26wc57-female-liver	30.8238	23.6766	28.2134	25.8433	23.8947	26.4904	3.03402
26wc57-male-liver	29.9772	35.0613	35.5319	57.7789	42.4401	40.1579	10.802
5wkras-female-liver	21.2828	26.0027	28.2655	29.8525	26.2815	26.337	3.23021
5wkras-male-liver	20.2186	22.7265	30.3746	21.2273	35.3593	25.9812	6.58884
10wkras-female-liver	22.7743	32.2199	24.6087	21.387	27.742	25.7464	4.3307
10wkras-male-liver	27.0089	30.8837	30.1645	26.4561	27.6892	28.4405	1.96807
15wkras-female-liver	30.1613	29.161	32.6078	23.2208		28.7877	3.98367
15wkras-male-liver	40.0765	38.9242	35.8095	27.5916	27.2566	33.9317	6.14336
20Wkras-female-liver	26.5647	28.4862	27.9914			27.6808	0.997678
20Wkras-male-liver	26.379	30.7824	39.0059	18.0476	37.3473	30.3124	8.53209
26Wkras-female-liver	24.1513	31.6427	26.5003			27.4314	3.83151
26Wkras-male-liver	31.7368	17.7055	22.4737	25.2066		24.2807	5.85803
sult1a1
5wc57-female-liver	84.0011	114.285	70.7979	82.5104	93.8391	89.0868	16.2877
5wc57-male-liver	86.759	45.68	64.881	35.4152	52.859	57.1188	19.741
10wc57-female-liver	43.1799	50.8217	43.6374	40.0336	60.5441	47.6433	8.22206
10wc57-male-liver	44.8261	46.771	42.8551	40.5093	29.0341	40.7991	6.97508
15wc57-female-liver	114.377	99.6054	116.419	146.974	143.966	124.268	20.4405
15wc57-male-liver	90.5375	92.9298	75.2423	55.8217	92.6157	81.4294	16.0809
20wc57-female-liver	54.3379	78.132	79.2767	54.3008	89.3419	71.0778	15.908
20wc57-male-liver	29.7631	29.0472	36.2093	25.4903	26.7953	29.4611	4.14351
26wc57-female-liver	128.451	162.694	100.06	134.699	126.815	130.544	22.3519
26wc57-male-liver	54.4997	96.2756	94.1274	141.284	34.7673	84.1909	41.318
5wkras-female-liver	142.85	165.094	91.5445	102.374	105.729	121.518	31.097
5wkras-male-liver	161.303	153.986	145.99	192.545	42.6962	139.304	56.8153
10wkras-female-liver	128.872	48.5056	58.199	143.758	35.5354	82.9739	49.6326
10wkras-male-liver	75.6208	100.244	35.6091	45.8032	54.4846	62.3523	25.8011
15wkras-female-liver	162.978	205.053	132.27	264.838		191.285	57.3981
15wkras-male-liver	30.3603	76.2131	111.692	224.94	52.7968	99.2004	76.4643
20Wkras-female-liver	272.308	133.351	56.3251			153.995	109.461
20Wkras-male-liver	49.5391	141.641	71.8418	127.534	108.471	99.8054	38.415
26Wkras-female-liver	95.3767	163.958	127.353			128.896	34.3165
26Wkras-male-liver	246.472	176.175	177.559	77.5151		169.43	69.5112
sult1d1
5wc57-female-liver	25.6021	27.9843	15.2592	19.6642	17.052	21.1123	5.48235
5wc57-male-liver	23.1056	21.8096	23.5264	20.7335	24.5676	22.7485	1.49863
10wc57-female-liver	18.907	27.8202	20.1087	19.1888	18.9509	20.9951	3.8461
10wc57-male-liver	17.5233	18.4436	15.2969	15.8008	14.7555	16.364	1.55821
15wc57-female-liver	31.9896	29.18	33.1927	41.4105	37.6069	34.6759	4.8365
15wc57-male-liver	18.3303	38.6452	29.6322	33.4311	30.4394	30.0956	7.46618
20wc57-female-liver	24.1138	30.6609	23.7392	21.3653	27.8101	25.5379	3.67701
20wc57-male-liver	19.272	17.607	17.0475	13.7097	16.168	16.7608	2.04727
26wc57-female-liver	33.9922	46.5059	29.8014	39.1374	42.723	38.432	6.67641
26wc57-male-liver	19.7053	28.2701	26.7006	32.4223	15.0199	24.4236	6.97585
5wkras-female-liver	26.8303	37.0109	32.7104	34.9177	29.8763	32.2691	4.03117
5wkras-male-liver	23.6233	27.0197	22.9292	24.1932	12.7969	22.1125	5.43462
10wkras-female-liver	38.7429	17.239	19.1113	27.4746	18.4603	24.2057	9.07624
10wkras-male-liver	23.5135	21.1384	13.9446	18.1477	21.0659	19.562	3.6714
15wkras-female-liver	38.0933	42.5959	29.4177	48.1823		39.5723	7.92837
15wkras-male-liver	13.8218	34.1719	20.1411	37.6266	19.6169	25.0757	10.2599
20Wkras-female-liver	49.7789	33.6948	22.9512			35.475	13.5022
20Wkras-male-liver	20.0389	38.5298	23.9472	35.3879	32.4339	30.0675	7.80301
26Wkras-female-liver	30.0829	34.8736	37.8779			34.2781	3.93148
26Wkras-male-liver	44.9888	58.6965	47.6414	24.2992		43.9065	14.3563

## Sheet: Intestine tissue
cyp1b1	1	2	mean	stdev
C57-female-5w-intestine	45.4706	42.0042	43.7374	2.45116
C57-female-10w-intestine	51.94	51.0698	51.5049	0.615282
C57-female-15w-intestine	34.9475	38.5489	36.7482	2.54656
C57-female-20w-intestine	43.9149	40.2581	42.0865	2.58578
C57-female-26w-intestine	52.256	49.5381	50.897	1.92182
C57-male-5w-intestine	43.8145	42.7114	43.2629	0.780039
C57-male-10w-intestine	55.5008	51.7875	53.6442	2.62571
C57-male-15w-intestine	56.0081	50.0485	53.0283	4.21409
C57-male-20w-intestine	48.8367	42.5525	45.6946	4.44363
C57-male-26w-intestine	55.8873	44.0735	49.9804	8.35365
Kras-female-5w-intestine	46.4555	45.1524	45.8039	0.921441
Kras-female-10w-intestine	38.244	40.0973	39.1707	1.31045
Kras-female-15w-intestine	44.5069	45.332	44.9195	0.583417
Kras-female-20w-intestine	39.777	44.2288	42.0029	3.14792
Kras-female-26w-intestine	44.8969	49.5077	47.2023	3.26034
Kras-male-5w-intestine	37.6522	39.9344	38.7933	1.61375
Kras-male-10w-intestine	35.686	49.1985	42.4423	9.55477
Kras-male-15w-intestine	34.1077	41.2585	37.6831	5.05638
Kras-male-20w-intestine	48.2444	55.4499	51.8472	5.09507
Kras-male-26w-intestine	29.2891	34.136	31.7126	3.42724
cyp2d22
C57-female-5w-intestine	30.1215	30.8251	30.4733	0.49749
C57-female-10w-intestine	30.7255	32.0169	31.3712	0.91321
C57-female-15w-intestine	29.2438	29.9086	29.5762	0.47007
C57-female-20w-intestine	30.8664	31.7377	31.302	0.616053
C57-female-26w-intestine	30.0718	31.4989	30.7854	1.00907
C57-male-5w-intestine	31.2621	33.2892	32.2756	1.43341
C57-male-10w-intestine	32.4702	36.1355	34.3028	2.59175
C57-male-15w-intestine	32.2372	34.6235	33.4303	1.68736
C57-male-20w-intestine	30.6638	31.0885	30.8762	0.30033
C57-male-26w-intestine	31.3975	32.7734	32.0854	0.972887
Kras-female-5w-intestine	30.5733	32.1096	31.3414	1.08635
Kras-female-10w-intestine	29.4493	31.0155	30.2324	1.10749
Kras-female-15w-intestine	28.9407	29.4783	29.2095	0.380177
Kras-female-20w-intestine	28.6516	28.9547	28.8031	0.214339
Kras-female-26w-intestine	33.3147	35.3427	34.3287	1.43404
Kras-male-5w-intestine	31.6105	34.2911	32.9508	1.8955
Kras-male-10w-intestine	29.5977	32.6672	31.1324	2.17044
Kras-male-15w-intestine	28.9259	32.1179	30.5219	2.2571
Kras-male-20w-intestine	30.5037	32.9889	31.7463	1.75729
Kras-male-26w-intestine	28.2996	28.8243	28.5619	0.371032
cyp3a11
C57-female-5w-intestine	11.9832	16.9913	14.4872	3.54129
C57-female-10w-intestine	17.2694	24.0879	20.6787	4.82141
C57-female-15w-intestine	15.9349	22.8641	19.3995	4.89971
C57-female-20w-intestine	18.0348	23.2492	20.642	3.68712
C57-female-26w-intestine	14.341	20.6215	17.4812	4.44095
C57-male-5w-intestine	14.8359	21.8445	18.3402	4.9558
C57-male-10w-intestine	20.4252	33.516	26.9706	9.25658
C57-male-15w-intestine	19.8964	23.2242	21.5603	2.35307
C57-male-20w-intestine	13.6024	18.924	16.2632	3.76292
C57-male-26w-intestine	12.3398	16.2956	14.3177	2.7972
Kras-female-5w-intestine	9.11064	15.2564	12.1835	4.34569
Kras-female-10w-intestine	17.7896	26.1812	21.9854	5.93369
Kras-female-15w-intestine	10.0959	15.3017	12.6988	3.68107
Kras-female-20w-intestine	8.26617	13.0682	10.6672	3.39554
Kras-female-26w-intestine	15.7087	21.3307	18.5197	3.97538
Kras-male-5w-intestine	8.04317	13.6755	10.8593	3.98268
Kras-male-10w-intestine	12.1704	22.2571	17.2137	7.13237
Kras-male-15w-intestine	8.03013	17.9191	12.9746	6.99255
Kras-male-20w-intestine	15.0242	24.2783	19.6513	6.54359
Kras-male-26w-intestine	7.10954	12.8545	9.982	4.06228
cyp3a25
C57-female-5w-intestine	15.2888	9.16037	12.2246	4.33344
C57-female-10w-intestine	17.1161	13.3895	15.2528	2.63511
C57-female-15w-intestine	16.1309	11.5655	13.8482	3.22826
C57-female-20w-intestine	15.7249	10.0812	12.903	3.99075
C57-female-26w-intestine	17.3198	15.256	16.2879	1.45931
C57-male-5w-intestine	16.9142	13.6814	15.2978	2.28598
C57-male-10w-intestine	18.2298	20.8727	19.5513	1.8688
C57-male-15w-intestine	17.7219	11.4454	14.5837	4.43811
C57-male-20w-intestine	14.7135	8.09641	11.4049	4.67896
C57-male-26w-intestine	15.6682	9.99951	12.8339	4.00839
Kras-female-5w-intestine	16.3818	12.5159	14.4489	2.7336
Kras-female-10w-intestine	15.3857	10.1476	12.7667	3.70389
Kras-female-15w-intestine	14.2315	7.05949	10.6455	5.07141
Kras-female-20w-intestine	13.693	6.5695	10.1312	5.03705
Kras-female-26w-intestine	16.1853	11.7453	13.9653	3.1395
Kras-male-5w-intestine	15.3839	11.263	13.3235	2.91392
Kras-male-10w-intestine	15.1256	11.3676	13.2466	2.65734
Kras-male-15w-intestine	14.6875	9.58757	12.1375	3.60619
Kras-male-20w-intestine	15.9122	12.7282	14.3202	2.25143
Kras-male-26w-intestine	13.7116	7.04827	10.3799	4.71167
cyp7a1
C57-female-5w-intestine	17.7702	15.8432	16.8067	1.36263
C57-female-10w-intestine	15.0401	13.395	14.2176	1.16322
C57-female-15w-intestine	15.2459	11.9604	13.6031	2.32321
C57-female-20w-intestine	15.5332	12.6923	14.1127	2.0088
C57-female-26w-intestine	15.8913	15.4434	15.6673	0.316707
C57-male-5w-intestine	12.5302	11.8975	12.2138	0.44734
C57-male-10w-intestine	15.9754	14.8723	15.4238	0.780013
C57-male-15w-intestine	15.1734	11.0345	13.1039	2.92667
C57-male-20w-intestine	15.4733	13.5838	14.5285	1.33605
C57-male-26w-intestine	15.0466	14.5616	14.8041	0.342936
Kras-female-5w-intestine	14.9733	12.8348	13.904	1.51213
Kras-female-10w-intestine	12.2958	11.1954	11.7456	0.778104
Kras-female-15w-intestine	16.6861	14.9754	15.8307	1.20965
Kras-female-20w-intestine	14.7956	14.4178	14.6067	0.267136
Kras-female-26w-intestine	19.4269	17.7992	18.613	1.1509
Kras-male-5w-intestine	16.1784	13.1631	14.6707	2.13214
Kras-male-10w-intestine	13.1578	12.1679	12.6629	0.699992
Kras-male-15w-intestine	13.8251	10.9025	12.3638	2.0666
Kras-male-20w-intestine	15.5621	14.7419	15.152	0.57998
Kras-male-26w-intestine	18.1365	14.7332	16.4349	2.40655
ugt1a1
C57-female-5w-intestine	6.87762	17.6994	12.2885	7.65217
C57-female-10w-intestine	12.1773	19.6019	15.8896	5.24995
C57-female-15w-intestine	12.4881	19.7038	16.0959	5.10229
C57-female-20w-intestine	12.4329	19.3748	15.9039	4.90869
C57-female-26w-intestine	13.766	25.0095	19.3878	7.95034
C57-male-5w-intestine	10.1439	21.5251	15.8345	8.04771
C57-male-10w-intestine	11.6274	24.9504	18.2889	9.42077
C57-male-15w-intestine	13.5945	22.144	17.8693	6.04541
C57-male-20w-intestine	9.66213	16.5372	13.0996	4.86138
C57-male-26w-intestine	11.8818	21.4554	16.6686	6.76956
Kras-female-5w-intestine	12.6481	22.2077	17.4279	6.75968
Kras-female-10w-intestine	9.0055	19.8845	14.445	7.69262
Kras-female-15w-intestine	7.77536	15.4883	11.6318	5.4539
Kras-female-20w-intestine	6.18781	14.5793	10.3836	5.9337
Kras-female-26w-intestine	14.778	22.6909	18.7344	5.59525
Kras-male-5w-intestine	16.3161	22.8226	19.5694	4.60077
Kras-male-10w-intestine	7.9363	18.6079	13.2721	7.54597
Kras-male-15w-intestine	10.98	14.55	12.765	2.52436
Kras-male-20w-intestine	6.84457	18.5087	12.6766	8.24776
Kras-male-26w-intestine	7.10364	13.7164	10.41	4.6759
ugt2b34
C57-female-5w-intestine	32.2882	33.0415	32.6649	0.532676
C57-female-10w-intestine	38.403	42.5756	40.4893	2.95043
C57-female-15w-intestine	28.345	31.0617	29.7033	1.92103
C57-female-20w-intestine	32.7501	32.4701	32.6101	0.197999
C57-female-26w-intestine	37.214	39.7705	38.4923	1.80771
C57-male-5w-intestine	40.6838	47.7832	44.2335	5.02
C57-male-10w-intestine	39.5625	52.0527	45.8076	8.83192
C57-male-15w-intestine	41.1383	44.4653	42.8018	2.35257
C57-male-20w-intestine	29.5771	28.9506	29.2638	0.443003
C57-male-26w-intestine	35.1756	34.1843	34.68	0.701009
Kras-female-5w-intestine	36.8092	38.8073	37.8083	1.41286
Kras-female-10w-intestine	26.3802	29.302	27.8411	2.06607
Kras-female-15w-intestine	26.3581	24.6162	25.4872	1.23172
Kras-female-20w-intestine	23.6258	22.2788	22.9523	0.952527
Kras-female-26w-intestine	31.8962	32.1813	32.0387	0.201601
Kras-male-5w-intestine	36.0817	40.4462	38.2639	3.08617
Kras-male-10w-intestine	26.7541	37.1945	31.9743	7.38254
Kras-male-15w-intestine	24.8388	29.3576	27.0982	3.19528
Kras-male-20w-intestine	30.0393	34.8096	32.4245	3.37306
Kras-male-26w-intestine	22.138	19.3421	20.7401	1.97699
sult1a1
C57-female-5w-intestine	14.7526	15.6183	15.1855	0.612101
C57-female-10w-intestine	26.42	31.319	28.8695	3.46412
C57-female-15w-intestine	24.9794	31.0449	28.0122	4.28893
C57-female-20w-intestine	21.9113	23.3223	22.6168	0.997749
C57-female-26w-intestine	20.5056	23.1203	21.8129	1.84892
C57-male-5w-intestine	10.5958	11.6796	11.1377	0.766315
C57-male-10w-intestine	20.5788	24.5066	22.5427	2.77738
C57-male-15w-intestine	23.4542	26.9135	25.1839	2.44604
C57-male-20w-intestine	32.2463	35.3034	33.7748	2.16172
C57-male-26w-intestine	23.7326	27.2997	25.5162	2.52231
Kras-female-5w-intestine	15.1013	15.9512	15.5262	0.601003
Kras-female-10w-intestine	21.0724	23.7618	22.4171	1.90171
Kras-female-15w-intestine	21.9985	24.1522	23.0753	1.5229
Kras-female-20w-intestine	19.3738	21.8509	20.6124	1.75156
Kras-female-26w-intestine	31.9952	37.9942	34.9947	4.24197
Kras-male-5w-intestine	12.6788	13.0296	12.8542	0.248029
Kras-male-10w-intestine	17.9459	22.4851	20.2155	3.20965
Kras-male-15w-intestine	18.1596	21.0351	19.5974	2.03325
Kras-male-20w-intestine	27.8346	38.0466	32.9406	7.22099
Kras-male-26w-intestine	24.3853	30.7573	27.5713	4.5057
sult1b1
C57-female-5w-intestine	56.7693	86.835	71.8022	21.2596
C57-female-10w-intestine	47.2645	72.7205	59.9925	18.0002
C57-female-15w-intestine	76.8376	122.951	99.8944	32.6072
C57-female-20w-intestine	51.3919	67.8287	59.6103	11.6225
C57-female-26w-intestine	18.3472	32.5523	25.4497	10.0446
C57-male-5w-intestine	14.6216	27.3955	21.0085	9.03252
C57-male-10w-intestine	27.3078	50.7989	39.0533	16.6107
C57-male-15w-intestine	29.8552	44.4551	37.1551	10.3237
C57-male-20w-intestine	26.2995	40.4222	33.3608	9.9862
C57-male-26w-intestine	8.87083	17.6753	13.273	6.22568
Kras-female-5w-intestine	9.12915	16.9428	13.036	5.52509
Kras-female-10w-intestine	27.2084	45.5607	36.3845	12.977
Kras-female-15w-intestine	54.9628	85.1744	70.0686	21.3628
Kras-female-20w-intestine	29.6916	45.4787	37.5852	11.1632
Kras-female-26w-intestine	65.7443	107.384	86.5642	29.4437
Kras-male-5w-intestine	7.64955	14.7794	11.2145	5.04155
Kras-male-10w-intestine	42.4774	79.254	60.8657	26.005
Kras-male-15w-intestine	14.1555	27.7723	20.9639	9.62853
Kras-male-20w-intestine	80.3111	133.67	106.991	37.7305
Kras-male-26w-intestine	36.0532	61.2697	48.6614	17.8308
sult1d1
C57-female-5w-intestine	37.3168	46.1065	41.7117	6.21528
C57-female-10w-intestine	21.474	27.8427	24.6584	4.50337
C57-female-15w-intestine	27.2614	31.2885	29.2749	2.84755
C57-female-20w-intestine	23.3035	24.9073	24.1054	1.1341
C57-female-26w-intestine	13.0675	17.6121	15.3398	3.21355
C57-male-5w-intestine	9.33474	13.115	11.2249	2.67307
C57-male-10w-intestine	16.0677	20.5322	18.2999	3.15687
C57-male-15w-intestine	15.1941	11.9391	13.5666	2.30163
C57-male-20w-intestine	10.083	9.73871	9.91084	0.243421
C57-male-26w-intestine	9.26407	10.616	9.94004	0.955957
Kras-female-5w-intestine	10.6507	12.6198	11.6353	1.39238
Kras-female-10w-intestine	10.5043	14.3753	12.4398	2.73718
Kras-female-15w-intestine	23.7683	28.6224	26.1954	3.43237
Kras-female-20w-intestine	12.869	13.765	13.317	0.633632
Kras-female-26w-intestine	65.4151	77.3633	71.3892	8.44864
Kras-male-5w-intestine	10.4603	9.73871	10.0995	0.510213
Kras-male-10w-intestine	13.8702	21.7876	17.8289	5.59845
Kras-male-15w-intestine	9.50322	9.73871	9.62097	0.166514
Kras-male-20w-intestine	22.7413	35.3226	29.032	8.89634
Kras-male-26w-intestine	19.1372	22.2062	20.6717	2.17017

## Sheet: Kidney tissue
cyp1b1
Name	1	2	mean	stdev
C57-female-5w-kidney	26.135	26.961	26.548	0.584064
C57-female-10w-kidney	24.2582	28.2862	26.2722	2.84829
C57-female-15w-kidney	21.1196	23.1239	22.1217	1.41724
C57-female-20w-kidney	22.1392	23.8701	23.0047	1.22396
C57-female-26w-kidney	27.1808	28.5589	27.8699	0.974491
C57-male-5w-kidney	29.7149	31.1276	30.4212	0.998885
C57-male-10w-kidney	29.0938	30.106	29.5999	0.715698
C57-male-15w-kidney	24.2149	27.0818	25.6484	2.02717
C57-male-20w-kidney	24.1697	24.4625	24.3161	0.207048
C57-male-26w-kidney	23.4583	25.6747	24.5665	1.56722
Kras-female-5w-kidney	23.1328	24.4316	23.7822	0.918425
Kras-female-10w-kidney	25.9061	26.1384	26.0223	0.164263
Kras-female-15w-kidney	23.2251	25.9313	24.5782	1.91357
Kras-female-20w-kidney	25.8035	25.5251	25.6643	0.196864
Kras-female-26w-kidney	26.8447	31.8013	29.323	3.50484
Kras-male-5w-kidney	29.623	31.4452	30.5341	1.28851
Kras-male-10w-kidney	26.8055	27.648	27.2267	0.595755
Kras-male-15w-kidney	25.0876	28.1868	26.6372	2.19145
Kras-male-20w-kidney	24.2543	25.7347	24.9945	1.04678
Kras-male-26w-kidney	23.5797	25.0913	24.3355	1.06882
cyp2e1
C57-female-5w-kidney	llow	llow	0	0
C57-female-10w-kidney	llow	llow	0	0
C57-female-15w-kidney	llow	llow	0	0
C57-female-20w-kidney	llow	llow	0	0
C57-female-26w-kidney	9.59586	9.53575	9.5658	0.0424999
C57-male-5w-kidney	7.01601	7.01621	7.01611	0.000143784
C57-male-10w-kidney	13.9114	15.6766	14.794	1.24823
C57-male-15w-kidney	13.5575	14.6632	14.1104	0.781839
C57-male-20w-kidney	11.3055	11.0677	11.1866	0.168122
C57-male-26w-kidney	11.8175	12.5729	12.1952	0.53421
Kras-female-5w-kidney	3.152	3.32927	3.24064	0.12535
Kras-female-10w-kidney	2.83388	2.40583	2.61986	0.302676
Kras-female-15w-kidney	llow	llow	0	0
Kras-female-20w-kidney	2.83996	1.66137	2.25066	0.83339
Kras-female-26w-kidney	3.086	4.63707	3.86153	1.09677
Kras-male-5w-kidney	7.25545	7.11459	7.18502	0.0996074
Kras-male-10w-kidney	12.0569	11.9199	11.9884	0.0968785
Kras-male-15w-kidney	18.0686	23.2054	20.637	3.63226
Kras-male-20w-kidney	14.8758	17.5141	16.195	1.86557
Kras-male-26w-kidney	12.1265	13.1169	12.6217	0.700279
cyp7a1
C57-female-5w-kidney	13.1728	9.99425	11.5835	2.24755
C57-female-10w-kidney	12.5874	10.2117	11.3995	1.67988
C57-female-15w-kidney	17.3707	14.4302	15.9005	2.07923
C57-female-20w-kidney	14.8503	12.0214	13.4359	2.00035
C57-female-26w-kidney	12.8126	9.83833	11.3255	2.10314
C57-male-5w-kidney	14.0686	11.4563	12.7624	1.84718
C57-male-10w-kidney	13.2748	10.2812	11.778	2.11684
C57-male-15w-kidney	12.7048	10.15	11.4274	1.80655
C57-male-20w-kidney	11.8621	9.31633	10.5892	1.80013
C57-male-26w-kidney	11.7426	9.29157	10.5171	1.73317
Kras-female-5w-kidney	16.9493	15.7612	16.3552	0.840065
Kras-female-10w-kidney	12.9804	11.2132	12.0968	1.24961
Kras-female-15w-kidney	14.2907	12.9781	13.6344	0.928159
Kras-female-20w-kidney	15.6392	14.1393	14.8892	1.06061
Kras-female-26w-kidney	18.9258	16.0467	17.4862	2.03584
Kras-male-5w-kidney	14.0107	10.3954	12.2031	2.55637
Kras-male-10w-kidney	12.4833	10.6108	11.5471	1.32407
Kras-male-15w-kidney	11.8888	10.2996	11.0942	1.12375
Kras-male-20w-kidney	13.7435	12.4137	13.0786	0.940349
Kras-male-26w-kidney	17.4523	16.4475	16.9499	0.710451
ugt1a2
C57-female-5w-kidney	24.6687	26.079	29.4618	0.997264
C57-female-10w-kidney	21.655	23.6069	26.7857	1.3802
C57-female-15w-kidney	13.3304	10.7655	15.0794	1.81362
C57-female-20w-kidney	18.7316	16.6764	22.6824	1.45324
C57-female-26w-kidney	11.9504	8.81671	13.0635	2.21588
C57-male-5w-kidney	llow	llow	llow	llow
C57-male-10w-kidney	llow	llow	llow	llow
C57-male-15w-kidney	llow	llow	llow	llow
C57-male-20w-kidney	llow	llow	llow	llow
C57-male-26w-kidney	llow	llow	llow	llow
Kras-female-5w-kidney	12.3429	11.3329	15.1893	0.71415
Kras-female-10w-kidney	22.4646	21.024	25.9328	1.01864
Kras-female-15w-kidney	16.724	17.2073	24.6852	0.34171
Kras-female-20w-kidney	19.6536	18.3034	21.1733	0.954671
Kras-female-26w-kidney	17.7712	15.8921	19.8924	1.32867
Kras-male-5w-kidney	llow	llow	llow	llow
Kras-male-10w-kidney	llow	llow	llow	llow
Kras-male-15w-kidney	llow	llow	llow	llow
Kras-male-20w-kidney	llow	llow	llow	llow
Kras-male-26w-kidney	llow	llow	llow	llow
sult1d1
C57-female-5w-kidney	83.1237	88.4697	98.9271	3.7802
C57-female-10w-kidney	61.518	75.4267	80.9843	9.83489
C57-female-15w-kidney	143.367	160.841	165.94	12.3558
C57-female-20w-kidney	85.7143	90.0515	101.146	3.06686
C57-female-26w-kidney	75.9045	79.0958	89.2037	2.25664
C57-male-5w-kidney	79.1352	96.821	82.8729	12.5058
C57-male-10w-kidney	77.39	81.25	65.5471	2.72942
C57-male-15w-kidney	84.7328	93.0506	75.47	5.88158
C57-male-20w-kidney	57.2568	62.4684	54.956	3.6851
C57-male-26w-kidney	59.2335	63.8465	51.532	3.2619
Kras-female-5w-kidney	106.284	106.844	121.686	0.396077
Kras-female-10w-kidney	104.888	99.7745	117.419	3.61575
Kras-female-15w-kidney	103.589	82.2102	145.313	15.1171
Kras-female-20w-kidney	75.7202	131.857	103.313	39.6944
Kras-female-26w-kidney	146.454	146.072	154.771	0.270338
Kras-male-5w-kidney	50.5777	53.1945	59.0053	1.85037
Kras-male-10w-kidney	64.6785	75.4564	78.2179	7.6211
Kras-male-15w-kidney	66.0239	81.0682	83.3974	10.6379
Kras-male-20w-kidney	95.8858	94.4056	105.933	1.04671
Kras-male-26w-kidney	180.356	194.252	206.387	9.82572
